# Supplementary material for: MicroRNA expression profiles of drug-resistance breast cancer cells and their exosomes
Source: Oncotarget. 2016 Feb 18;7(15):19601–9. doi: 10.18632/oncotarget.7481 (PMC4991404; doi:10.18632/oncotarget.7481)
Supplement: Supplementary file 2 [file oncotarget-07-19601-s002.xls]

## Sheet: Table S1
Table S1 Expression level of miRNAs in MDA-MB-231 cell lines from Affymetrix GeneChip miRNA 4.0 Array
miRNAs	MDA-MB-231/Doc		MDA-MB-231/Epi		MDA-MB-231/Nvb		MDA-MB-231/S
	Expression level	Single calls	Expression level	Single calls	Expression level	Single calls	Expression level	Single calls
hsa-let-7a-2-3p	16.7981	A	22.4697	P	37.0518	P	20.3899	A
hsa-let-7a-3p	53.2514	P	49.1816	P	90.5143	P	81.1237	P
hsa-let-7a-5p	396.383	P	415.83	P	661.549	P	1377.89	P
hsa-let-7b-3p	80.9381	P	41.7041	P	57.8089	P	51.7069	P
hsa-let-7b-5p	4753.15	P	3728.77	P	6104.07	P	4903.32	P
hsa-let-7c-3p	38.6679	P	36.6311	P	36.1411	P	38.7002	P
hsa-let-7c-5p	263.433	P	172.442	P	472.724	P	361.589	P
hsa-let-7d-3p	17.3625	A	17.8162	P	17.3625	A	15.7918	A
hsa-let-7d-5p	568.093	P	591.266	P	917.194	P	1499.03	P
hsa-let-7e-3p	13.9431	A	27.3319	P	43.8173	P	15.6454	A
hsa-let-7e-5p	698.773	P	697.39	P	1430.42	P	1569.25	P
hsa-let-7f-1-3p	54.5836	P	49.8584	P	57.2995	P	46.8122	P
hsa-let-7f-2-3p	21.9273	A	25.1345	P	30.8097	P	33.2759	P
hsa-let-7f-5p	31.7923	P	21.7387	A	72.0384	P	52.8741	P
hsa-let-7g-3p	13.8148	A	11.09	A	15.4069	A	14.6579	A
hsa-let-7g-5p	15.9744	A	11.7203	A	20.3796	A	26.0255	A
hsa-let-7i-3p	12.5166	A	12.3168	A	13.4779	A	14.894	A
hsa-let-7i-5p	62.7329	P	50.8349	P	152.465	P	194.121	P
hsa-miR-1	7.51611	A	7.38549	A	7.15304	A	7.40814	A
hsa-miR-100-3p	12.6349	A	10.1254	A	9.85178	A	17.64	P
hsa-miR-100-5p	1145.34	P	1513.09	P	1944.81	P	3655.06	P
hsa-miR-101-3p	7.45456	A	9.72178	A	10.5947	A	9.68566	A
hsa-miR-101-5p	18.4111	A	11.6767	A	13.2961	A	17.4306	A
hsa-miR-103a-2-5p	10.0184	A	9.79471	A	8.43246	A	9.89597	A
hsa-miR-103a-3p	2262.76	P	3215.94	P	3624.87	P	4034.98	P
hsa-miR-103b	22.1333	A	19.9157	P	15.5427	A	16.9365	P
hsa-miR-105-3p	7.18768	A	6.63685	A	7.51663	A	8.09156	A
hsa-miR-105-5p	14.1123	A	12.5417	A	15.4863	A	17.5607	A
hsa-miR-106a-3p	12.8117	A	16.6517	A	19.0035	A	17.7236	A
hsa-miR-106a-5p	1307.8	P	1555.61	P	2087.89	P	1633.89	P
hsa-miR-106b-3p	94.3627	P	72.1469	P	95.4219	P	85.5088	P
hsa-miR-106b-5p	163.856	P	107.356	P	309.929	P	380.79	P
hsa-miR-107	816.798	P	1095.59	P	1249.79	P	1907.09	P
hsa-miR-10a-3p	10.1985	A	9.44295	A	12.6631	A	10.6385	A
hsa-miR-10a-5p	17.1034	A	22.9444	P	16.5254	A	15.6565	P
hsa-miR-10b-3p	7.65186	A	8.00189	A	8.59743	A	8.44452	A
hsa-miR-10b-5p	20.2462	A	22.0841	P	20.8004	P	24.9874	A
hsa-miR-1178-3p	28.7731	P	20.2822	P	15.3896	A	30.7195	P
hsa-miR-1178-5p	10.6559	A	8.81372	A	11.335	A	11.7876	A
hsa-miR-1179	8.78995	A	8.46969	A	10.6057	A	11.1794	A
hsa-miR-1180-3p	36.0202	P	64.017	P	28.0781	P	12.5889	A
hsa-miR-1180-5p	8.91635	A	8.12481	A	7.83846	A	8.61845	A
hsa-miR-1181	10.4737	A	10.9587	A	20.8411	P	10.2746	A
hsa-miR-1182	6.47714	A	5.78645	A	6.10964	A	6.10964	A
hsa-miR-1183	6.42671	A	6.80469	A	6.47874	A	6.20106	A
hsa-miR-1184	103.012	P	112.293	P	70.3058	P	74.3917	P
hsa-miR-1185-1-3p	10.3669	A	14.3128	A	8.12107	A	9.59899	A
hsa-miR-1185-2-3p	10.5055	A	15.5587	A	10.7564	A	7.69985	A
hsa-miR-1185-5p	7.97219	A	7.98935	A	9.79731	A	8.29661	A
hsa-miR-1193	7.07359	A	6.48076	A	5.79614	A	5.92918	A
hsa-miR-1197	9.19929	A	13.3462	A	16.1137	A	10.1996	A
hsa-miR-1199-3p	7.93848	A	8.71878	A	10.4666	A	9.33159	A
hsa-miR-1199-5p	9.08675	A	12.284	A	8.91361	A	9.83604	A
hsa-miR-1200	26.8422	P	19.9462	A	19.011	P	20.1636	P
hsa-miR-1202	7.41335	A	6.93203	A	6.57411	A	6.14661	A
hsa-miR-1203	15.9893	P	11.2858	A	10.2062	A	11.12	A
hsa-miR-1204	9.83913	A	9.70802	A	8.61515	A	10.8853	A
hsa-miR-1205	10.2853	A	8.80154	A	10.8085	A	8.0874	A
hsa-miR-1206	8.83608	A	8.6557	A	8.31237	A	9.01174	A
hsa-miR-1207-3p	19.1398	P	19.48	P	21.0011	P	28.6936	P
hsa-miR-1207-5p	40.0024	P	26.2977	P	59.776	P	31.7723	P
hsa-miR-1208	14.4516	A	11.7037	A	9.30199	A	14.0872	A
hsa-miR-122-3p	45.8327	P	25.6131	A	31.9027	P	42.2794	P
hsa-miR-1224-3p	30.9522	P	40.5675	P	50.6282	P	28.764	P
hsa-miR-1224-5p	7.20913	A	8.14066	A	6.42624	A	6.48971	A
hsa-miR-1225-3p	11.36	A	9.95617	A	10.7775	A	9.83335	A
hsa-miR-1225-5p	7.44993	A	7.13079	A	6.93393	A	7.2791	A
hsa-miR-122-5p	6.41215	A	7.23435	A	8.92175	A	7.57485	A
hsa-miR-1226-3p	21.7904	P	16.9899	A	23.7369	P	33.4625	P
hsa-miR-1226-5p	6.87058	A	6.32674	A	6.30857	A	5.96934	A
hsa-miR-1227-3p	21.9029	P	15.4582	P	40.8297	P	43.6165	P
hsa-miR-1227-5p	11.6418	A	9.91429	A	19.4226	A	8.74229	A
hsa-miR-1228-3p	21.3634	P	28.9518	P	30.6107	P	20.2916	P
hsa-miR-1228-5p	73.8112	P	42.6395	P	152.895	P	52.8119	P
hsa-miR-1229-3p	19.0985	P	24.9418	P	32.795	P	33.6415	P
hsa-miR-1229-5p	6.93351	A	7.75182	A	7.06989	A	7.19014	A
hsa-miR-1231	11.4718	A	8.01956	A	7.83846	A	7.75354	A
hsa-miR-1233-3p	10.6848	A	11.8207	A	12.5838	A	11.5594	A
hsa-miR-1233-5p	10.662	A	9.84833	A	9.92599	A	8.63471	A
hsa-miR-1234-3p	12.8762	A	11.8621	A	24.0213	P	14.6081	A
hsa-miR-1236-3p	70.5034	P	76.407	P	71.9533	P	59.7571	P
hsa-miR-1236-5p	6.47947	A	6.72784	A	5.71877	A	5.98632	A
hsa-miR-1237-3p	16.4217	A	21.9029	P	32.4558	P	29.8712	P
hsa-miR-1237-5p	198.255	P	151.946	P	359.306	P	136.378	P
hsa-miR-1238-3p	27.2669	P	28.0019	P	30.1273	P	30.9394	P
hsa-miR-1238-5p	6.80282	A	6.99174	A	6.15861	A	5.76205	A
hsa-miR-1243	8.42146	A	7.91026	A	8.87463	A	10.5718	A
hsa-miR-124-3p	10.5133	A	9.0221	A	9.04788	A	8.8001	A
hsa-miR-1244	6.04468	A	6.08516	A	6.41342	A	6.43357	A
hsa-miR-1245a	10.1334	A	7.86168	A	17.3866	A	8.58914	A
hsa-miR-1245b-3p	10.1918	A	9.78758	A	10.4918	A	9.106	A
hsa-miR-1245b-5p	9.55296	A	9.65504	A	10.7219	A	14.4734	A
hsa-miR-124-5p	12.7119	A	8.56436	A	10.1034	A	13.4068	A
hsa-miR-1246	38.8357	P	40.9376	P	56.9283	P	14.8917	A
hsa-miR-1247-3p	11.1783	A	12.4876	A	14.5524	A	8.70846	A
hsa-miR-1247-5p	15.9516	P	19.03	P	17.9015	A	12.8066	A
hsa-miR-1248	9.00234	A	9.37188	A	10.083	A	15.4362	A
hsa-miR-1249	25.8611	P	11.7012	A	16.2759	A	14.6738	A
hsa-miR-1250-3p	39.1247	P	30.7073	P	39.5323	P	29.9028	P
hsa-miR-1250-5p	8.4085	A	8.8727	A	9.4205	A	7.72318	A
hsa-miR-1251-3p	9.62391	A	7.4462	A	8.53873	A	10.1519	A
hsa-miR-1251-5p	24.6434	P	13.0564	A	11.0779	A	17.2063	A
hsa-miR-1252-3p	19.5484	A	14.3074	A	24.2854	P	19.1848	A
hsa-miR-1252-5p	8.22646	A	7.3806	A	7.61008	A	7.42508	A
hsa-miR-1253	9.10495	A	7.24201	A	9.81103	A	7.66518	A
hsa-miR-1254	7.8351	A	8.26127	A	7.83846	A	6.73623	A
hsa-miR-1255a	8.88571	A	12.4209	A	11.4157	A	11.8437	A
hsa-miR-1255b-2-3p	34.6556	P	12.8125	A	33.0911	P	44.7745	P
hsa-miR-1255b-5p	10.6114	A	11.9518	A	11.0402	A	11.2152	A
hsa-miR-1256	11.6206	A	12.152	A	13.3462	A	10.5534	A
hsa-miR-1257	6.377	A	7.0436	A	8.05079	A	7.64152	A
hsa-miR-1258	5.96127	A	6.43006	A	6.87326	A	6.7831	A
hsa-miR-125a-3p	12.2029	A	11.9148	A	20.3084	A	9.28687	A
hsa-miR-125a-5p	420.305	P	512.923	P	870.217	P	692.793	P
hsa-miR-125b-1-3p	13.2429	A	10.9801	A	12.257	A	9.56109	A
hsa-miR-125b-2-3p	16.9277	A	15.2666	A	16.4962	A	13.5314	A
hsa-miR-125b-5p	585.82	P	753.17	P	903.424	P	1375.82	P
hsa-miR-1260a	73.1042	P	120.467	P	100.612	P	95.1083	P
hsa-miR-1260b	135.74	P	317.451	P	155.081	P	161.978	P
hsa-miR-1261	9.68608	A	8.38813	A	8.79871	A	10.1608	A
hsa-miR-1262	6.11784	A	6.4633	A	6.38298	A	6.52824	A
hsa-miR-1263	26.3439	A	16.6412	P	43.5179	P	22.5151	A
hsa-miR-126-3p	13.7754	A	15.3321	A	14.4933	A	17.903	A
hsa-miR-1264	13.0563	A	14.1276	A	12.8246	A	10.4164	A
hsa-miR-1265	8.39827	A	6.85975	A	9.22898	A	7.14183	A
hsa-miR-126-5p	28.6873	P	54.5302	P	36.978	P	33.4203	P
hsa-miR-1266-3p	16.8135	P	18.6143	A	17.3015	A	19.823	A
hsa-miR-1266-5p	12.465	A	10.3596	A	9.39251	A	8.46133	A
hsa-miR-1267	10.0033	A	12.3776	A	9.7736	A	13.7834	A
hsa-miR-1268a	113.873	P	47.4319	P	103.798	P	25.9112	P
hsa-miR-1268b	64.2843	P	29.1057	P	58.8074	P	18.831	P
hsa-miR-1269a	8.16821	A	7.89983	A	9.49374	A	8.16821	A
hsa-miR-1269b	12.0431	A	9.04179	A	10.2149	A	10.6514	A
hsa-miR-1270	8.49353	A	7.50465	A	8.88157	A	9.26958	A
hsa-miR-1271-3p	7.90289	A	7.75967	A	8.02562	A	7.51728	A
hsa-miR-1271-5p	21.3153	P	19.3621	P	24.7701	P	26.6766	P
hsa-miR-1272	18.1505	A	20.4642	P	23.7305	P	19.9448	A
hsa-miR-1273a	11.0305	A	9.06548	A	9.03077	A	9.06548	A
hsa-miR-1273c	13.7427	A	12.5452	A	13.5253	A	12.7468	A
hsa-miR-1273d	6.6714	A	7.3424	A	7.41911	A	6.87107	A
hsa-miR-1273e	8.67122	A	8.57945	A	8.07204	A	8.21723	A
hsa-miR-1273f	9.70714	A	7.07641	A	7.70812	A	7.53815	A
hsa-miR-1273g-3p	3994.3	P	7051.37	P	4012.61	P	6097.79	P
hsa-miR-1273g-5p	6.40344	A	6.58679	A	6.39321	A	7.0511	A
hsa-miR-1273h-3p	11.7666	A	21.2629	P	14.8284	P	17.1158	P
hsa-miR-1273h-5p	7.11915	A	8.55344	A	9.15427	A	7.26089	A
hsa-miR-127-3p	10.341	A	9.41328	A	11.5617	A	10.1275	A
hsa-miR-1275	147.626	P	101.128	P	74.5519	P	17.9015	A
hsa-miR-127-5p	8.09582	A	7.39335	A	6.96154	A	7.41356	A
hsa-miR-1276	9.22898	A	9.69473	A	7.34066	A	8.27593	A
hsa-miR-1277-3p	10.6014	A	9.89113	A	14.3651	A	8.95077	A
hsa-miR-1277-5p	9.67183	A	7.37526	A	9.52718	A	13.2806	A
hsa-miR-1278	16.4455	A	25.442	A	20.4492	P	21.6345	A
hsa-miR-1279	118.832	P	88.3777	P	154.313	P	149.103	P
hsa-miR-1281	156.944	P	99.479	P	184.075	P	98.67	P
hsa-miR-128-1-5p	7.74105	A	8.0874	A	7.363	A	7.93115	A
hsa-miR-1282	29.9433	P	23.6286	P	35.0149	P	24.3855	P
hsa-miR-128-2-5p	7.67306	A	6.89107	A	7.05845	A	6.48644	A
hsa-miR-1283	15.2032	A	18.1159	A	16.8625	A	17.5898	A
hsa-miR-128-3p	25.307	P	22.7359	A	23.5967	P	21.9942	A
hsa-miR-1284	12.7936	A	27.0617	P	18.3587	P	22.1411	P
hsa-miR-1285-3p	11.5427	A	14.8577	A	14.7953	A	9.36142	A
hsa-miR-1285-5p	15.5017	A	11.1052	A	12.2526	A	8.80823	A
hsa-miR-1286	10.1955	A	9.23656	A	8.80805	A	9.73496	A
hsa-miR-1287-3p	22.1918	A	13.8356	A	15.7197	A	24.8001	P
hsa-miR-1287-5p	8.3135	A	8.2006	A	9.68692	A	8.78151	A
hsa-miR-1288-3p	8.01568	A	8.62404	A	8.81898	A	8.25729	A
hsa-miR-1288-5p	9.30879	A	8.18135	A	9.3925	A	8.08992	A
hsa-miR-1289	8.66454	A	7.83431	A	9.86976	A	9.27137	A
hsa-miR-1290	8.03805	A	6.71636	A	6.69464	A	7.0081	A
hsa-miR-1291	8.7575	A	12.1036	A	11.2998	A	7.4797	A
hsa-miR-129-1-3p	61.6429	P	70.9283	P	35.193	P	33.4636	P
hsa-miR-129-2-3p	61.3653	P	28.8166	P	72.088	P	62.2014	P
hsa-miR-1292-3p	11.5556	A	12.7779	P	26.763	P	10.7239	A
hsa-miR-1292-5p	7.70768	A	8.35715	A	6.80123	A	6.88858	A
hsa-miR-1293	6.14724	A	7.2614	A	6.32868	A	5.98632	A
hsa-miR-1294	8.01161	A	8.11414	A	8.52781	A	8.07647	A
hsa-miR-1295a	7.44494	A	7.5942	A	7.07042	A	7.93708	A
hsa-miR-1295b-3p	7.37907	A	7.45311	A	8.07927	A	7.67275	A
hsa-miR-1295b-5p	32.6098	P	36.4971	P	31.0701	P	27.7608	P
hsa-miR-129-5p	8.79534	A	9.39251	A	7.71908	A	10.7589	A
hsa-miR-1296-3p	7.33035	A	7.47194	A	6.2309	A	7.96194	A
hsa-miR-1296-5p	8.33721	A	16.172	A	10.2582	A	11.0224	A
hsa-miR-1297	39.8132	P	15.3554	A	23.5991	P	22.1771	A
hsa-miR-1298-3p	224.671	P	236.923	P	180.48	P	144.845	P
hsa-miR-1298-5p	9.19707	A	9.3925	A	11.2205	A	12.3993	A
hsa-miR-1299	7.67786	A	8.12576	A	8.28337	A	7.4374	A
hsa-miR-1301-3p	10.7989	A	13.6589	A	9.78506	A	9.40379	A
hsa-miR-1301-5p	13.938	A	16.801	A	12.7356	A	17.1146	A
hsa-miR-1302	8.77489	A	9.15827	A	9.45994	A	13.5198	A
hsa-miR-1303	8.29911	A	7.60002	A	8.73349	A	7.05812	A
hsa-miR-1304-3p	20.7849	P	22.758	P	33.7245	P	30.1476	P
hsa-miR-1304-5p	7.04669	A	6.51252	A	6.93149	A	7.1358	A
hsa-miR-1305	9.43204	A	10.6369	A	7.13399	A	9.72951	A
hsa-miR-1306-3p	11.2434	A	8.0585	A	10.5335	A	10.6241	A
hsa-miR-1306-5p	27.5135	P	48.5228	P	95.4112	P	41.0727	P
hsa-miR-1307-3p	121.843	P	211.589	P	170.711	P	56.3195	P
hsa-miR-1307-5p	9.57615	A	15.9092	P	18.5483	A	11.3688	A
hsa-miR-130a-3p	29.9901	P	16.6773	A	23.6472	P	54.8176	P
hsa-miR-130a-5p	18.2749	A	10.2148	A	10.4082	A	19.4018	A
hsa-miR-130b-3p	153.734	P	116.888	P	266.535	P	180.016	P
hsa-miR-130b-5p	30.3305	P	30.5268	P	40.6465	P	34.7103	P
hsa-miR-1321	9.05839	A	8.69383	A	8.99162	A	10.1738	A
hsa-miR-1322	12.465	A	12.8534	A	12.6151	A	12.2335	A
hsa-miR-1323	35.4119	P	105.786	P	69.8849	P	43.3679	P
hsa-miR-132-3p	14.5352	A	20.4704	P	34.7626	P	55.8004	P
hsa-miR-1324	20.8631	A	17.0886	A	23.329	P	15.6426	A
hsa-miR-132-5p	9.12908	A	9.39251	A	10.2428	A	9.05393	A
hsa-miR-133a-3p	15.0645	P	14.0786	A	17.9015	A	9.54616	A
hsa-miR-133a-5p	10.9777	A	10.3546	A	15.6259	A	12.2773	A
hsa-miR-133b	10.4478	A	14.1184	P	14.4771	A	14.103	A
hsa-miR-1343-3p	11.042	A	15.4472	P	12.6454	A	10.5736	P
hsa-miR-1343-5p	8.85769	A	7.80332	A	7.24357	A	7.12319	A
hsa-miR-134-3p	10.6014	A	13.9026	A	14.2298	A	10.0424	A
hsa-miR-134-5p	8.87862	A	7.56202	A	7.23434	A	7.02005	A
hsa-miR-135a-3p	7.11796	A	6.85519	A	5.98549	A	7.13213	A
hsa-miR-135a-5p	9.69453	A	12.9167	A	9.22554	A	11.7518	A
hsa-miR-135b-3p	7.85269	A	7.62554	A	8.40329	A	7.22513	A
hsa-miR-135b-5p	10.5573	A	12.8654	A	10.1562	A	9.42129	A
hsa-miR-136-3p	22.4776	A	24.177	P	22.4429	P	28.7114	P
hsa-miR-136-5p	9.45703	A	9.56109	A	7.83846	A	9.62245	A
hsa-miR-137	9.33142	A	8.11462	A	7.75033	A	8.69021	A
hsa-miR-138-1-3p	108.643	P	88.8088	P	173.085	P	63.567	P
hsa-miR-138-2-3p	14.558	A	12.4223	A	11.5652	A	15.3294	A
hsa-miR-138-5p	1169.34	P	2241.34	P	2137.58	P	548.833	P
hsa-miR-139-3p	7.30656	A	10.4974	A	9.07305	A	7.54167	A
hsa-miR-139-5p	18.4379	A	87.1997	P	39.3757	P	26.2932	P
hsa-miR-140-3p	213.977	P	247.075	P	268.299	P	111.589	P
hsa-miR-140-5p	9.58534	A	9.65614	A	9.95603	A	9.88304	A
hsa-miR-141-3p	9.271	A	8.65096	A	8.75297	A	9.94218	A
hsa-miR-141-5p	15.9976	A	16.2759	A	16.2507	A	13.8811	A
hsa-miR-142-3p	7.9306	A	7.81628	A	6.45282	A	7.0511	A
hsa-miR-142-5p	18.6073	P	19.0215	A	31.0939	P	38.0152	P
hsa-miR-143-3p	10.2483	A	9.63262	A	9.22298	A	8.66891	A
hsa-miR-143-5p	7.73067	A	7.06581	A	7.8191	A	6.7977	A
hsa-miR-144-3p	13.2897	A	10.6999	A	13.5366	A	22.4645	P
hsa-miR-144-5p	11.1302	A	17.966	A	9.4646	A	12.2027	A
hsa-miR-145-3p	9.8722	A	9.56109	A	8.51024	A	10.6672	A
hsa-miR-145-5p	14.3614	P	19.6895	P	18.4283	P	22.7694	A
hsa-miR-1468-3p	980.19	P	645.339	P	523.732	P	454.985	P
hsa-miR-1468-5p	21.7079	P	10.8787	A	23.2203	P	23.3535	A
hsa-miR-1469	123.649	P	51.282	P	195.552	P	99.8847	P
hsa-miR-146a-3p	19.1304	A	17.2101	A	22.4876	P	19.4172	A
hsa-miR-146a-5p	256.451	P	439.806	P	695.984	P	1618.03	P
hsa-miR-146b-3p	10.6095	A	10.0703	A	9.9132	A	8.80841	A
hsa-miR-146b-5p	11.0786	A	11.9857	A	13.6445	A	10.7586	A
hsa-miR-1470	11.9163	A	12.0715	A	12.3857	P	11.8038	A
hsa-miR-1471	9.51699	A	7.44985	A	7.256	A	8.42475	A
hsa-miR-147a	9.03208	A	6.17127	A	7.0334	A	8.33927	A
hsa-miR-147b	7.78576	A	6.58589	A	7.53756	A	6.9939	A
hsa-miR-148a-3p	15.6087	A	14.8544	A	22.8921	A	11.9154	A
hsa-miR-148a-5p	7.89049	A	8.26139	A	11.2434	A	9.58685	A
hsa-miR-148b-3p	17.9629	A	13.3217	A	19.823	A	21.7806	P
hsa-miR-148b-5p	8.10212	A	8.99232	A	12.1577	A	10.1267	A
hsa-miR-149-3p	288.188	P	179.386	P	329.248	P	113.141	P
hsa-miR-149-5p	43.6627	P	18.0837	A	25.685	P	29.5812	P
hsa-miR-150-3p	8.24477	A	10.5642	A	7.54432	A	7.17664	A
hsa-miR-150-5p	43.6608	P	117.892	P	86.3055	P	67.1835	P
hsa-miR-151a-3p	30.6111	P	25.1887	P	58.3829	P	90.1793	P
hsa-miR-151a-5p	275.168	P	412.089	P	612.056	P	485.526	P
hsa-miR-151b	17.3454	A	19.5898	A	17.883	A	28.0403	P
hsa-miR-152-3p	10.9671	A	9.85992	A	11.1406	A	15.3335	A
hsa-miR-152-5p	8.08285	A	9.50849	A	10.9192	A	9.02519	A
hsa-miR-153-3p	19.0136	A	12.9561	A	17.2263	A	23.2806	A
hsa-miR-153-5p	13.0258	A	10.602	A	8.59618	A	10.5895	A
hsa-miR-1537-3p	15.8664	A	15.2894	A	12.4509	A	12.9208	A
hsa-miR-1537-5p	12.3654	A	9.28968	A	8.60212	A	9.31405	A
hsa-miR-1538	7.9318	A	8.44461	A	7.32563	A	7.43978	A
hsa-miR-1539	18.7683	A	14.9539	P	30.9393	P	16.8958	P
hsa-miR-154-3p	13.9856	A	11.8848	A	17.2467	A	12.742	A
hsa-miR-154-5p	8.16897	A	7.87632	A	7.23434	A	8.08759	A
hsa-miR-155-3p	94.9132	P	151.139	P	111.602	P	86.7876	P
hsa-miR-155-5p	13.7847	A	11.0414	A	15.0762	A	13.6381	A
hsa-miR-1587	11.8387	A	9.81477	A	9.8438	A	7.79127	A
hsa-miR-15a-3p	13.6152	A	13.3408	A	12.233	A	11.8695	A
hsa-miR-15a-5p	19.0985	A	18.0478	A	24.1083	P	36.6311	P
hsa-miR-15b-3p	18.1878	A	13.7698	A	19.6583	A	21.6671	P
hsa-miR-15b-5p	66.426	P	51.3995	P	212.213	P	159.499	P
hsa-miR-16-1-3p	9.67433	A	9.45921	A	11.2821	A	14.553	A
hsa-miR-16-2-3p	230.46	P	316.535	P	292.155	P	180.386	P
hsa-miR-16-5p	841.889	P	806.333	P	1765.83	P	2285.97	P
hsa-miR-17-3p	8.97595	A	9.70313	A	10.764	A	9.79575	A
hsa-miR-17-5p	1825.1	P	2224.84	P	2734.09	P	2057.95	P
hsa-miR-181a-2-3p	32.6667	P	26.8924	P	91.5631	P	30.2386	P
hsa-miR-181a-3p	41.1858	P	28.5924	P	45.6283	P	44.8719	P
hsa-miR-181a-5p	775.363	P	723.646	P	1049.59	P	1174.32	P
hsa-miR-181b-3p	48.4179	P	20.8221	P	44.1948	P	48.1713	P
hsa-miR-181b-5p	802.773	P	584.476	P	991.745	P	941.273	P
hsa-miR-181c-3p	11.7447	P	11.2392	A	12.0086	A	12.5493	A
hsa-miR-181c-5p	14.9539	A	12.3648	A	12.8898	A	22.4876	A
hsa-miR-181d-3p	20.263	P	12.7761	A	13.9861	A	14.4704	A
hsa-miR-181d-5p	7.75172	A	8.44004	A	11.031	A	13.0148	A
hsa-miR-182-3p	8.3508	A	9.56218	A	11.6495	A	8.95405	A
hsa-miR-1825	49.5031	P	71.2748	P	46.0856	P	52.7012	P
hsa-miR-182-5p	127.882	P	28.2944	P	239.606	P	82.328	P
hsa-miR-1827	11.9518	A	10.8085	A	12.0471	A	15.0602	A
hsa-miR-183-3p	9.22898	A	8.16584	A	9.98869	A	8.59772	A
hsa-miR-183-5p	12.1212	A	9.80502	A	14.3227	A	11.5859	A
hsa-miR-184	8.59182	A	8.2705	A	7.40971	A	8.13128	A
hsa-miR-185-3p	8.4141	A	6.91099	A	7.35178	A	6.39685	A
hsa-miR-185-5p	204.344	P	173.339	P	269.339	P	156.739	P
hsa-miR-186-3p	8.43965	A	7.56116	A	8.01724	A	17.6147	A
hsa-miR-186-5p	14.9523	A	12.7761	A	21.0271	A	18.6535	A
hsa-miR-187-3p	7.25691	A	6.91922	A	7.39041	A	7.0511	A
hsa-miR-187-5p	11.0163	A	15.1588	A	11.4157	A	11.6285	A
hsa-miR-188-3p	26.4403	P	17.8881	P	36.867	P	53.4895	P
hsa-miR-188-5p	17.4564	A	15.9298	A	9.87587	A	16.0591	A
hsa-miR-18a-3p	16.8392	P	26.0537	A	24.0911	P	17.9119	A
hsa-miR-18a-5p	280.901	P	380.079	P	537.095	P	237.07	P
hsa-miR-18b-3p	17.1486	P	23.2708	P	13.6653	P	38.3085	P
hsa-miR-18b-5p	7.27863	A	10.3546	A	8.18833	A	9.54223	A
hsa-miR-1908-3p	13.3898	P	10.9887	A	12.3482	A	12.9982	A
hsa-miR-1908-5p	179.562	P	157.304	P	246.587	P	128.841	P
hsa-miR-1909-3p	7.69344	A	7.63749	A	7.71218	A	7.21237	A
hsa-miR-1909-5p	8.25295	A	7.32763	A	8.55866	A	7.64647	A
hsa-miR-190a-3p	109.356	P	69.9989	P	137.765	P	119.904	P
hsa-miR-190a-5p	8.8904	A	8.46632	A	8.03841	A	6.69185	A
hsa-miR-190b	8.19938	A	7.17826	A	7.74297	A	9.51907	A
hsa-miR-1910-3p	9.70517	A	7.13079	A	7.88401	A	7.69705	A
hsa-miR-1910-5p	19.8484	P	12.5052	P	23.219	P	11.3139	P
hsa-miR-1911-3p	30.7826	P	18.5247	P	27.1738	P	19.9322	P
hsa-miR-1911-5p	8.71567	A	9.12349	A	8.72955	A	11.0037	A
hsa-miR-1912	11.2105	A	11.4176	A	10.1995	A	14.3339	A
hsa-miR-1913	8.51176	A	8.95077	A	11.9828	A	8.11507	A
hsa-miR-191-3p	9.20388	A	9.21795	A	9.27035	A	10.2066	A
hsa-miR-1914-3p	6.67227	A	6.93387	A	6.41605	A	6.47696	A
hsa-miR-1914-5p	23.7089	P	13.2843	P	20.1119	P	17.8117	P
hsa-miR-1915-3p	451.861	P	347.818	P	567.437	P	219.206	P
hsa-miR-1915-5p	10.0367	A	11.6906	A	8.68927	A	10.9634	A
hsa-miR-191-5p	1374.28	P	1419.89	P	2133.02	P	2149.39	P
hsa-miR-192-3p	25.2824	P	31.9046	P	36.1442	P	22.8396	P
hsa-miR-192-5p	25.3169	P	15.2858	A	41.2787	P	44.7056	P
hsa-miR-193a-3p	17.6573	A	10.7597	A	10.5664	A	16.6527	A
hsa-miR-193a-5p	34.3128	P	38.7002	P	18.3587	P	11.9035	A
hsa-miR-193b-3p	274.113	P	268.887	P	328.739	P	68.0579	P
hsa-miR-193b-5p	10.9273	A	9.68676	A	11.0316	A	6.92729	A
hsa-miR-194-3p	12.8111	A	10.711	A	8.93148	A	7.53629	A
hsa-miR-194-5p	17.301	A	27.3115	P	42.9836	P	50.9684	P
hsa-miR-195-3p	13.0564	A	10.1857	A	12.5423	A	17.6153	P
hsa-miR-195-5p	16.6757	A	20.2899	A	19.0497	P	21.8706	P
hsa-miR-196a-3p	14.8392	A	14.0939	A	13.1403	A	21.1391	A
hsa-miR-196a-5p	8.51176	A	7.19355	A	6.67419	A	6.90559	A
hsa-miR-196b-3p	20.2339	A	16.5238	P	15.2442	A	21.5151	P
hsa-miR-196b-5p	7.64799	A	7.5889	A	6.34733	A	6.26453	A
hsa-miR-1972	12.0364	A	12.7684	A	13.9628	A	11.1928	A
hsa-miR-1973	14.8273	A	14.173	A	17.6728	A	16.9132	A
hsa-miR-197-3p	121.746	P	177.634	P	128.841	P	81.3453	P
hsa-miR-197-5p	8.47391	A	9.36317	A	8.67397	A	7.34652	A
hsa-miR-1976	65.0711	P	44.4107	P	61.2034	P	62.5843	P
hsa-miR-198	7.46801	A	7.95978	A	6.63812	A	6.12821	A
hsa-miR-199a-3p	10.3562	A	8.29256	A	8.85064	A	8.93138	A
hsa-miR-199a-5p	14.2342	A	41.7422	P	33.7142	P	13.4418	P
hsa-miR-199b-3p	10.3562	A	8.29256	A	8.85064	A	8.93138	A
hsa-miR-199b-5p	17.7488	A	22.9344	P	18.151	A	20.3278	A
hsa-miR-19a-3p	11.2348	A	9.09216	A	15.895	P	11.2065	A
hsa-miR-19a-5p	7.89049	A	6.67708	A	7.49907	A	7.26806	A
hsa-miR-19b-1-5p	7.60793	A	6.68705	A	7.00336	A	6.70244	A
hsa-miR-19b-2-5p	7.30649	A	6.81434	A	8.39154	A	6.82826	A
hsa-miR-19b-3p	105.794	P	50.6867	P	193.339	P	125.842	P
hsa-miR-200a-3p	19.4884	A	14.5124	A	12.6038	A	16.6773	P
hsa-miR-200a-5p	14.3936	A	34.938	P	17.5375	A	16.7555	A
hsa-miR-200b-3p	13.3462	A	15.3655	A	12.2184	A	15.5128	A
hsa-miR-200b-5p	39.9911	P	53.3215	P	51.3304	P	55.4941	P
hsa-miR-200c-3p	10.8588	A	11.1695	A	13.1738	A	13.3043	A
hsa-miR-200c-5p	15.4022	A	18.4249	P	15.4022	A	15.711	A
hsa-miR-202-3p	7.07249	A	6.76948	A	6.9943	A	7.13814	A
hsa-miR-202-5p	51.5295	P	73.8972	P	44.9336	P	70.9604	P
hsa-miR-203a	8.85512	A	9.0523	A	7.77508	A	6.94832	A
hsa-miR-203b-3p	7.45188	A	9.5585	A	8.01881	A	8.86787	A
hsa-miR-203b-5p	9.8365	A	10.9158	A	9.71276	A	9.90641	A
hsa-miR-204-3p	8.73712	A	8.35346	A	8.38394	A	7.78627	A
hsa-miR-204-5p	53.6285	P	33.272	P	78.0643	P	74.4617	P
hsa-miR-2052	9.4431	A	9.92592	A	10.2831	A	12.3381	A
hsa-miR-2053	9.10387	A	11.1746	A	9.47172	A	9.93525	A
hsa-miR-205-3p	9.17162	A	8.08321	A	7.2638	A	7.30897	A
hsa-miR-2054	17.2416	A	17.3293	A	14.6617	A	15.1516	A
hsa-miR-205-5p	29.6431	P	41.5614	P	35.0149	P	53.1472	P
hsa-miR-206	5.87971	A	6.41807	A	6.1887	A	5.98667	A
hsa-miR-208a-3p	181.205	P	43.0147	P	13.2092	A	15.8426	A
hsa-miR-208a-5p	7.79777	A	8.62669	A	8.33179	A	8.00936	A
hsa-miR-208b-3p	32.7005	P	13.4877	A	8.91186	A	18.3625	A
hsa-miR-208b-5p	9.09359	A	8.50787	A	8.12622	A	8.6408	A
hsa-miR-20a-3p	9.56396	A	7.56202	A	6.91478	A	9.63684	A
hsa-miR-20a-5p	739.49	P	668.706	P	1250.59	P	1063.42	P
hsa-miR-20b-3p	8.09777	A	8.81324	A	9.56546	A	8.04995	A
hsa-miR-20b-5p	21.4368	A	17.1414	A	26.3623	A	25.8377	P
hsa-miR-210-3p	272.71	P	325.887	P	164.757	P	60.3634	P
hsa-miR-210-5p	13.4692	P	19.4593	P	16.4872	P	13.4366	A
hsa-miR-2110	12.6464	A	13.3462	A	12.4815	A	9.29457	A
hsa-miR-2113	9.67679	A	12.9385	A	10.6587	A	8.1646	A
hsa-miR-211-3p	6.87459	A	7.17909	A	7.68328	A	7.15266	A
hsa-miR-2114-3p	11.5995	A	11.1203	A	12.111	A	11.4157	A
hsa-miR-2114-5p	11.3442	A	14.5801	A	12.8792	A	15.3737	A
hsa-miR-2115-3p	11.2938	A	10.8085	A	9.03173	A	11.4918	A
hsa-miR-2115-5p	10.1361	A	9.82688	A	9.24505	A	10.9705	A
hsa-miR-211-5p	47.4975	P	55.0737	P	31.624	P	50.9307	P
hsa-miR-2116-3p	56.1449	P	67.5729	P	71.1692	P	71.337	P
hsa-miR-2116-5p	8.24089	A	7.31958	A	7.99849	A	7.70665	A
hsa-miR-2117	10.0831	A	10.5534	A	8.78631	A	7.22993	A
hsa-miR-212-3p	22.2546	P	23.4313	P	32.2756	P	22.7733	A
hsa-miR-212-5p	28.8702	P	17.3858	A	40.9832	A	17.3748	A
hsa-miR-21-3p	50.1747	P	30.2456	P	50.2176	P	40.7278	P
hsa-miR-214-3p	8.34451	A	9.68033	A	14.0537	A	10.5205	A
hsa-miR-214-5p	23.3467	P	16.1687	P	11.361	A	14.7681	A
hsa-miR-215-3p	14.2777	A	11.4415	A	11.2372	A	10.3831	A
hsa-miR-215-5p	16.2649	A	10.31	A	12.8552	A	12.2738	A
hsa-miR-21-5p	146.839	P	148.881	P	213.705	P	57.0759	P
hsa-miR-216a-3p	15.3021	A	12.987	A	9.99049	A	12.4347	A
hsa-miR-216a-5p	17.5939	A	8.68605	A	12.1409	A	12.7102	A
hsa-miR-216b-3p	17.224	A	24.437	P	21.0585	A	21.3859	A
hsa-miR-216b-5p	10.8643	A	13.0458	A	10.4009	A	11.1292	A
hsa-miR-217	8.62214	A	10.2458	A	8.28386	A	10.177	A
hsa-miR-218-1-3p	9.07043	A	8.01857	A	9.18243	A	10.2801	A
hsa-miR-218-2-3p	9.89037	A	9.54681	A	12.1707	A	10.0702	A
hsa-miR-218-5p	9.24933	A	14.61	A	9.91429	A	10.7586	A
hsa-miR-219a-1-3p	6.65726	A	5.90684	A	6.68703	A	6.4994	A
hsa-miR-219a-2-3p	6.74037	A	8.0874	A	7.31721	A	6.83781	A
hsa-miR-219a-5p	18.8335	A	30.4049	A	22.0085	A	20.0139	A
hsa-miR-219b-3p	8.791	A	8.58947	A	7.01341	A	7.27301	A
hsa-miR-219b-5p	13.0694	A	9.19512	A	15.0088	A	10.4456	A
hsa-miR-221-3p	3136.83	P	4505.06	P	6733.68	P	14458.2	P
hsa-miR-221-5p	23.2069	A	24.8999	A	32.5733	P	54.3446	P
hsa-miR-222-3p	3015.84	P	3028.06	P	6834.09	P	8276.59	P
hsa-miR-222-5p	15.7394	A	21.4508	P	19.9391	A	26.902	A
hsa-miR-223-3p	11.9093	A	9.92532	A	11.0799	A	12.2893	A
hsa-miR-223-5p	9.01567	A	10.5534	A	9.79515	A	9.54044	A
hsa-miR-22-3p	444.041	P	665.032	P	861.361	P	815.682	P
hsa-miR-224-3p	12.1677	A	12.1388	A	10.6252	A	10.1752	A
hsa-miR-224-5p	18.2623	A	13.0876	A	13.7644	A	15.5834	A
hsa-miR-22-5p	9.26264	A	7.87934	A	9.87827	A	8.84995	A
hsa-miR-2276-3p	8.4698	A	7.85163	A	7.83846	A	7.90663	A
hsa-miR-2276-5p	15.4659	A	13.3561	A	13.308	A	17.0136	P
hsa-miR-2277-3p	9.74337	A	8.18957	A	10.4322	A	9.9164	A
hsa-miR-2277-5p	7.9296	A	8.35079	A	8.23626	A	6.83781	A
hsa-miR-2278	7.06356	A	7.23434	A	6.95215	A	7.56297	A
hsa-miR-2355-3p	9.00873	A	8.49501	A	8.43468	A	9.07317	A
hsa-miR-2355-5p	45.4717	P	11.3704	P	17.9961	A	23.3129	A
hsa-miR-2392	7.46398	A	7.81627	A	7.14432	A	6.2118	A
hsa-miR-23a-3p	1346.09	P	1794.31	P	3068.59	P	5885.7	P
hsa-miR-23a-5p	161.527	P	65.3992	P	97.1483	P	13.8275	A
hsa-miR-23b-3p	1017.43	P	1184.62	P	1938.41	P	3937.28	P
hsa-miR-23b-5p	12.3372	A	12.0978	A	12.958	A	10.7473	A
hsa-miR-23c	15.1071	A	15.4886	A	31.2732	P	26.005	A
hsa-miR-24-1-5p	10.3087	A	13.3425	A	14.167	A	15.7175	A
hsa-miR-24-2-5p	12.8896	A	9.03154	A	12.2196	A	17.8038	A
hsa-miR-24-3p	4012.62	P	5829.45	P	5989.46	P	7200.06	P
hsa-miR-2467-3p	7.29588	A	6.9824	A	6.81109	A	7.08501	A
hsa-miR-2467-5p	8.3104	A	7.88086	A	7.98259	A	7.38788	A
hsa-miR-25-3p	33.2638	P	22.0231	P	62.1558	P	82.4348	P
hsa-miR-25-5p	25.1844	P	17.2523	A	27.8775	P	13.583	A
hsa-miR-2681-3p	7.3831	A	8.80572	A	7.85331	A	8.27887	A
hsa-miR-2681-5p	12.465	A	12.7761	A	13.1009	A	11.9981	A
hsa-miR-2682-3p	15.7324	A	14.3147	P	35.1057	P	33.9934	P
hsa-miR-2682-5p	7.52865	A	9.07639	A	9.67127	A	9.60915	A
hsa-miR-26a-1-3p	20.3674	A	28.1333	P	21.6582	A	29.9164	A
hsa-miR-26a-2-3p	33.3522	P	43.636	P	37.3732	P	33.3145	P
hsa-miR-26a-5p	438.631	P	484.713	P	845.015	P	1398.34	P
hsa-miR-26b-3p	41.833	P	62.6644	P	34.8403	P	39.71	P
hsa-miR-26b-5p	9.72207	A	10.0128	A	9.49849	A	12.7889	A
hsa-miR-27a-3p	536.158	P	610.346	P	1013.07	P	714.156	P
hsa-miR-27a-5p	17.454	P	11.844	A	18.173	P	9.2591	A
hsa-miR-27b-3p	108.906	P	70.4896	P	232.809	P	191.182	P
hsa-miR-27b-5p	8.8001	A	8.4144	A	8.8001	A	11.0033	A
hsa-miR-28-3p	16.3093	A	12.9811	A	30.1874	P	29.1173	P
hsa-miR-28-5p	12.8837	A	12.1108	A	34.1466	P	29.4495	P
hsa-miR-2861	245.182	P	192.345	P	467.396	P	186.293	P
hsa-miR-2909	9.01503	A	11.1483	A	8.65381	A	8.81402	A
hsa-miR-296-3p	7.11066	A	6.39772	A	6.35423	A	5.64539	A
hsa-miR-296-5p	9.78919	A	8.26946	A	10.0518	A	9.40305	A
hsa-miR-297	7.24925	A	8.65391	A	7.20329	A	7.64676	A
hsa-miR-298	7.41166	A	7.25828	A	7.34374	A	6.75487	A
hsa-miR-299-3p	7.30297	A	8.32637	A	8.57967	A	7.77488	A
hsa-miR-299-5p	11.5955	A	11.4427	A	12.4266	A	25.131	P
hsa-miR-29a-3p	298.413	P	292.457	P	583.269	P	443.036	P
hsa-miR-29a-5p	7.72176	A	10.8085	A	7.34066	A	6.69724	A
hsa-miR-29b-1-5p	10.2384	A	7.51215	A	12.1925	A	14.3063	A
hsa-miR-29b-2-5p	7.51416	A	8.63188	A	9.1856	A	10.3961	A
hsa-miR-29b-3p	19.3273	A	18.2866	A	17.4539	A	20.4089	A
hsa-miR-29c-3p	16.4705	A	14.1717	A	18.3587	A	18.3173	A
hsa-miR-29c-5p	21.9534	P	13.3295	A	19.6308	A	24.3751	P
hsa-miR-300	11.0495	A	9.97859	A	11.3426	A	11.703	A
hsa-miR-301a-3p	9.48799	A	11.2434	A	10.5004	A	11.9904	A
hsa-miR-301a-5p	15.8956	A	14.6737	A	16.1201	A	14.8809	A
hsa-miR-301b	9.87119	A	11.1916	A	8.25741	A	13.5223	A
hsa-miR-302a-3p	10.2138	A	9.55214	A	10.0729	A	8.31363	A
hsa-miR-302a-5p	10.4122	A	10.4189	A	9.92293	A	10.8268	A
hsa-miR-302b-3p	8.81471	A	9.53815	A	11.6485	A	8.0032	A
hsa-miR-302b-5p	10.9311	A	9.106	A	13.5211	A	13.5876	A
hsa-miR-302c-3p	7.99418	A	8.58309	A	11.8364	A	9.56584	A
hsa-miR-302c-5p	8.43069	A	10.918	A	8.89134	A	10.069	A
hsa-miR-302d-3p	10.0184	A	9.14652	A	8.5547	A	9.92046	A
hsa-miR-302d-5p	13.0397	A	10.6941	A	9.68693	A	11.5588	A
hsa-miR-302e	51.3776	P	34.5002	P	37.0112	P	30.6869	A
hsa-miR-302f	44.038	P	41.4287	P	51.2903	P	45.8234	P
hsa-miR-3064-3p	20.1035	P	69.4635	P	23.854	P	20.8721	A
hsa-miR-3064-5p	8.58463	A	7.51166	A	7.13079	A	6.56658	A
hsa-miR-3065-3p	17.1124	A	13.0463	A	11.8911	A	9.74498	A
hsa-miR-3065-5p	44.9743	P	81.7554	P	30.3879	P	60.6984	P
hsa-miR-3074-3p	8.36153	A	10.4279	A	11.5326	A	9.74462	A
hsa-miR-3074-5p	10.3288	A	8.74652	A	8.68808	A	10.1068	A
hsa-miR-30a-3p	17.8321	A	29.3845	P	37.8293	P	67.1222	P
hsa-miR-30a-5p	75.6063	P	224.045	P	207.665	P	205.953	P
hsa-miR-30b-3p	8.91635	A	9.20944	A	8.97105	A	9.22898	A
hsa-miR-30b-5p	27.3025	P	28.2911	P	61.3554	P	71.3828	P
hsa-miR-30c-1-3p	7.73572	A	8.95077	A	8.11987	A	7.7696	A
hsa-miR-30c-2-3p	17.2739	A	17.966	A	20.1438	A	13.7724	A
hsa-miR-30c-5p	99.4786	P	102.011	P	153.263	P	210.437	P
hsa-miR-30d-3p	16.2364	A	11.6406	A	15.3404	A	15.7188	A
hsa-miR-30d-5p	29.8247	P	40.8817	P	57.267	P	90.454	P
hsa-miR-30e-3p	10.602	A	12.6623	A	15.5115	A	11.2	A
hsa-miR-30e-5p	10.4281	A	16.1816	A	10.2548	A	11.8649	A
hsa-miR-3115	9.44435	A	9.31143	A	8.57229	A	8.92377	A
hsa-miR-3116	9.39533	A	9.91429	A	8.61997	A	9.81414	A
hsa-miR-3117-3p	9.69805	A	7.67687	A	7.6892	A	7.74504	A
hsa-miR-3117-5p	16.0944	A	12.7761	A	13.8596	A	17.4593	A
hsa-miR-3118	14.9858	A	20.6609	A	12.7221	A	13.797	A
hsa-miR-3119	11.4165	A	12.1756	A	13.5191	A	10.7225	A
hsa-miR-3120-3p	10.3207	A	10.3675	A	11.4157	A	11.6625	A
hsa-miR-3120-5p	15.3098	A	14.9641	A	12.8143	A	12.8898	A
hsa-miR-3121-3p	10.5641	A	10.7333	A	7.16224	A	8.80098	A
hsa-miR-3121-5p	24.5729	P	18.8446	A	15.8037	A	20.8002	A
hsa-miR-3122	8.33179	A	7.01125	A	6.06165	A	6.56658	A
hsa-miR-3123	16.6054	A	12.6429	A	23.1151	A	27.649	A
hsa-miR-3124-3p	52.5533	P	47.1583	P	19.5027	A	45.4438	P
hsa-miR-3124-5p	12.9576	A	19.8872	P	41.1337	P	18.5354	A
hsa-miR-3125	6.95922	A	6.21946	A	6.47979	A	7.44122	A
hsa-miR-3126-3p	18.0231	A	20.2269	P	25.1492	P	22.2022	P
hsa-miR-3126-5p	6.16035	A	8.38221	A	6.47189	A	6.63043	A
hsa-miR-3127-3p	33.6698	P	36.2676	P	24.1827	P	15.0048	P
hsa-miR-3127-5p	6.66624	A	7.01735	A	6.02503	A	6.87594	A
hsa-miR-3128	1220.83	P	1287.29	P	945.339	P	1089.8	P
hsa-miR-3129-3p	17.4524	A	22.4661	P	24.1484	P	32.0621	P
hsa-miR-3129-5p	6.35347	A	7.59446	A	6.79354	A	7.16925	A
hsa-miR-3130-3p	8.09053	A	7.67265	A	8.6718	A	8.93868	A
hsa-miR-3130-5p	26.9872	P	14.61	P	21.9029	P	28.7423	P
hsa-miR-3131	6.82668	A	7.33059	A	6.97818	A	6.71824	A
hsa-miR-3132	6.47947	A	5.66719	A	6.30819	A	5.98632	A
hsa-miR-3133	88.3114	P	16.0094	A	36.1618	A	47.5357	P
hsa-miR-3134	15.7273	A	16.545	A	8.99736	A	10.3722	A
hsa-miR-3135a	7.95023	A	7.88312	A	8.86264	A	7.31608	A
hsa-miR-3135b	97.882	P	10.8134	A	73.1594	P	61.6507	P
hsa-miR-3136-3p	27.497	P	14.7887	A	11.7928	A	26.0965	A
hsa-miR-3136-5p	7.55702	A	9.69811	A	9.41306	A	8.5925	A
hsa-miR-3137	7.89049	A	7.13079	A	7.00329	A	8.73005	A
hsa-miR-3138	7.47433	A	7.34066	A	6.91132	A	6.2245	A
hsa-miR-3139	8.71256	A	8.21573	A	8.80283	A	8.29661	A
hsa-miR-31-3p	26.7961	A	11.2317	A	11.0224	A	33.9699	P
hsa-miR-3140-3p	7.56201	A	7.22628	A	6.66631	A	6.29596	A
hsa-miR-3140-5p	44.8318	P	24.3058	P	37.2252	P	47.0612	P
hsa-miR-3141	74.3389	P	37.1326	P	121.913	P	26.2494	P
hsa-miR-3142	8.91695	A	8.60098	A	9.28093	A	7.77429	A
hsa-miR-3143	9.50455	A	7.9215	A	7.67228	A	9.88754	A
hsa-miR-3144-3p	12.2261	A	12.3055	A	14.2579	A	15.6414	A
hsa-miR-3144-5p	7.67713	A	11.6889	A	6.47436	A	8.22987	A
hsa-miR-3145-3p	6.40355	A	6.1908	A	7.04928	A	6.41763	A
hsa-miR-3145-5p	98.6403	P	97.6449	P	131.528	P	100.446	P
hsa-miR-3146	9.39251	A	8.0874	A	7.32516	A	9.25938	A
hsa-miR-3147	6.88006	A	6.73558	A	6.69406	A	6.03197	A
hsa-miR-3148	2255.43	P	1831.1	P	1123.57	P	1619.46	P
hsa-miR-3149	7.05325	A	7.23435	A	6.73385	A	6.39446	A
hsa-miR-3150a-3p	7.01783	A	6.86714	A	7.84821	A	7.17357	A
hsa-miR-3150a-5p	28.1566	P	18.3134	P	33.4023	P	60.1263	P
hsa-miR-3150b-3p	7.89869	A	7.74374	A	8.11163	A	6.61349	A
hsa-miR-3150b-5p	26.7692	P	33.7508	P	15.4888	A	29.024	P
hsa-miR-3151-3p	25.1844	P	45.5157	P	84.6208	P	39.6632	P
hsa-miR-3151-5p	6.47947	A	6.47947	A	7.28506	A	5.89657	A
hsa-miR-3152-3p	9.00408	A	9.72839	A	7.31234	A	6.46006	A
hsa-miR-3152-5p	14.0431	A	11.2434	A	10.0167	A	11.6707	A
hsa-miR-3153	6.47229	A	6.65229	A	6.34187	A	7.01864	A
hsa-miR-3154	6.91243	A	7.36384	A	6.82175	A	5.96186	A
hsa-miR-3155a	11.0126	A	12.6181	A	12.2406	A	11.8309	A
hsa-miR-3155b	14.7662	A	8.80701	A	11.1819	A	17.6155	A
hsa-miR-3156-3p	107.975	P	152.322	P	134.874	P	157.268	P
hsa-miR-3156-5p	7.44985	A	11.4718	A	5.92784	A	8.3508	A
hsa-miR-3157-3p	19.8973	P	17.5798	P	15.0156	A	14.0503	A
hsa-miR-3157-5p	14.3122	P	10.8976	A	19.6763	P	13.9565	A
hsa-miR-3158-3p	8.06102	A	7.63248	A	6.84367	A	7.27538	A
hsa-miR-3158-5p	12.4632	A	10.6288	A	12.2249	A	12.1642	A
hsa-miR-3159	7.34066	A	8.3508	A	9.0269	A	6.78329	A
hsa-miR-31-5p	8.81449	A	7.98727	A	8.65513	A	8.50659	A
hsa-miR-3160-3p	7.74098	A	6.94699	A	9.38731	A	7.01596	A
hsa-miR-3160-5p	9.05681	A	8.70205	A	8.53318	A	9.01251	A
hsa-miR-3161	8.63232	A	8.73818	A	9.67587	A	9.22898	A
hsa-miR-3162-3p	44.2163	P	52.9819	P	52.1621	P	45.8304	P
hsa-miR-3162-5p	6.96528	A	8.43593	A	7.7624	A	7.74676	A
hsa-miR-3163	9.9063	A	16.6505	A	7.99924	A	11.1307	A
hsa-miR-3164	7.50374	A	8.20351	A	7.99333	A	7.74984	A
hsa-miR-3165	6.95271	A	6.95162	A	6.66802	A	6.00164	A
hsa-miR-3166	8.8796	A	12.2041	A	12.8497	A	10.9705	A
hsa-miR-3167	7.98308	A	7.20148	A	7.53756	A	8.73959	A
hsa-miR-3168	17.2063	A	14.1763	A	14.2777	A	17.3293	A
hsa-miR-3169	6.94399	A	7.33908	A	6.73468	A	7.3862	A
hsa-miR-3170	6.98821	A	7.35844	A	7.67277	A	6.68438	A
hsa-miR-3171	7.21064	A	6.83725	A	7.23837	A	6.46973	A
hsa-miR-3173-3p	6.76349	A	6.97441	A	6.80123	A	6.67944	A
hsa-miR-3173-5p	21.0051	P	19.0136	A	26.4486	P	35.365	P
hsa-miR-3174	6.47921	A	6.28146	A	7.23435	A	7.11173	A
hsa-miR-3175	20.0495	P	19.3389	P	15.0655	A	14.058	A
hsa-miR-3176	9.99986	A	12.3056	A	10.2066	A	11.5329	A
hsa-miR-3177-3p	11.514	A	11.7119	P	9.98141	A	9.10517	A
hsa-miR-3177-5p	10.1718	A	8.68373	A	7.81009	A	7.97539	A
hsa-miR-3178	315.767	P	355.409	P	503.607	P	149.176	P
hsa-miR-3179	7.62859	A	8.53685	A	7.55507	A	7.59298	A
hsa-miR-3180	7.12495	A	7.64413	A	7.37463	A	7.09522	A
hsa-miR-3180-3p	7.52934	A	6.94148	A	7.34066	A	7.22898	A
hsa-miR-3180-5p	11.9653	P	15.0234	P	15.4556	P	25.4948	P
hsa-miR-3181	7.30207	A	8.88337	A	9.8008	A	7.60066	A
hsa-miR-3182	30.7555	P	19.219	A	24.9823	P	17.375	P
hsa-miR-3183	16.4464	P	9.91588	A	9.5623	A	7.79484	A
hsa-miR-3184-3p	12.4528	A	10.6184	A	13.7978	A	9.58905	A
hsa-miR-3184-5p	8.15091	A	8.42089	A	7.09472	A	7.21451	A
hsa-miR-3185	12.2987	P	12.4249	P	23.2901	P	11.0899	P
hsa-miR-3186-3p	10.0119	A	9.06259	A	8.61603	A	8.21723	A
hsa-miR-3186-5p	9.87242	A	9.27719	A	10.7553	A	10.0193	A
hsa-miR-3187-3p	7.96412	A	8.8001	A	7.82428	A	7.15266	A
hsa-miR-3187-5p	8.38574	A	7.09731	A	8.78868	A	8.26989	A
hsa-miR-3188	6.58347	A	6.38229	A	6.25115	A	6.43587	A
hsa-miR-3189-3p	10.5076	A	8.78459	A	6.82695	A	9.49593	A
hsa-miR-3189-5p	10.8512	A	13.644	A	15.6922	A	11.2812	A
hsa-miR-3190-3p	5.85868	A	6.45663	A	6.00036	A	5.62161	A
hsa-miR-3190-5p	11.2603	A	26.2437	A	16.61	A	16.6822	A
hsa-miR-3191-3p	6.34207	A	6.80599	A	6.1926	A	5.83162	A
hsa-miR-3191-5p	21.0689	P	13.4969	A	24.9943	P	13.4969	A
hsa-miR-3192-3p	24.5375	P	24.3805	A	21.1958	A	47.8077	P
hsa-miR-3192-5p	5.70605	A	6.67351	A	5.63961	A	6.14701	A
hsa-miR-3193	9.47339	A	9.71978	A	9.89425	A	10.6269	A
hsa-miR-3194-3p	13.6918	A	9.22418	A	12.4339	A	11.4572	A
hsa-miR-3194-5p	7.67266	A	7.3988	A	8.41598	A	6.746	A
hsa-miR-3195	10.3266	A	9.48255	A	9.42704	A	13.3138	A
hsa-miR-3196	451.515	P	415.275	P	613.245	P	258.482	P
hsa-miR-3197	7.99604	A	7.81627	A	6.80123	A	7.53756	A
hsa-miR-3198	6.05217	A	6.06362	A	6.11245	A	5.18215	A
hsa-miR-3199	7.31219	A	7.56061	A	7.89666	A	7.11703	A
hsa-miR-3200-3p	15.4339	P	26.0708	P	17.2846	P	25.5902	P
hsa-miR-3200-5p	9.93363	A	10.4355	A	9.54112	A	8.81592	A
hsa-miR-3201	1582.34	P	1547.29	P	1121.42	P	1088.37	P
hsa-miR-3202	5.98291	A	6.84444	A	6.38066	A	7.27538	A
hsa-miR-320a	3946.42	P	4318	P	3801.51	P	3008.67	P
hsa-miR-320b	3088.74	P	3639.57	P	3101.57	P	2389.51	P
hsa-miR-320c	1452.4	P	1401.45	P	1492.33	P	1469.02	P
hsa-miR-320d	150.904	P	60.3944	P	148.585	P	116.738	P
hsa-miR-320e	14.2497	A	14.3057	A	14.2777	A	14.2777	A
hsa-miR-323a-3p	40.8161	P	59.3218	P	54.575	P	52.5892	P
hsa-miR-323a-5p	7.13604	A	6.81986	A	7.20889	A	6.53768	A
hsa-miR-323b-3p	46.0948	P	73.1041	P	59.9905	P	66.4186	P
hsa-miR-323b-5p	6.33333	A	6.70951	A	6.76657	A	6.18797	A
hsa-miR-32-3p	8.16922	A	10.0956	A	10.5906	A	8.95077	A
hsa-miR-324-3p	34.2854	P	45.0884	P	38.5833	P	43.3659	P
hsa-miR-324-5p	67.2784	P	127.442	P	62.7865	P	68.5607	P
hsa-miR-325	10.1141	A	12.9163	A	9.92383	A	11.8891	A
hsa-miR-32-5p	134.885	P	88.9479	P	134.756	P	82.369	P
hsa-miR-326	12.299	A	26.5915	P	24.203	P	15.3113	A
hsa-miR-328-3p	28.5175	P	16.2722	A	21.3822	P	15.7079	P
hsa-miR-328-5p	38.1524	P	23.6486	P	29.4871	P	18.1118	P
hsa-miR-329-3p	22.9086	A	18.5574	A	27.667	P	38.9242	P
hsa-miR-329-5p	6.92641	A	6.55625	A	5.89907	A	8.32314	A
hsa-miR-330-3p	10.9374	A	10.8983	A	14.3081	A	12.1655	A
hsa-miR-330-5p	9.5847	A	8.95077	A	10.5933	A	10.2217	A
hsa-miR-331-3p	10.8013	A	9.47569	A	16.5089	A	15.0845	A
hsa-miR-331-5p	8.99385	A	9.98956	A	8.88694	A	9.22829	A
hsa-miR-335-3p	13.6462	A	14.0789	A	12.6601	A	14.2777	A
hsa-miR-335-5p	483.321	P	370.317	P	378.849	P	301.319	P
hsa-miR-337-3p	55.9099	P	61.2289	P	89.0553	P	88.4768	P
hsa-miR-337-5p	9.40584	A	8.06564	A	8.30718	A	9.33008	A
hsa-miR-338-3p	19.5574	A	14.9539	A	12.1175	A	23.8836	A
hsa-miR-338-5p	11.664	A	9.93919	A	13.1289	A	12.8774	A
hsa-miR-339-3p	16.9407	P	14.5479	P	11.1798	A	12.5967	A
hsa-miR-339-5p	128.591	P	201.589	P	122.096	P	78.2622	P
hsa-miR-33a-3p	16.9285	A	28.7751	P	20.3122	A	21.9536	A
hsa-miR-33a-5p	9.56109	A	8.95636	A	9.18622	A	7.61052	A
hsa-miR-33b-3p	10.4856	A	8.22191	A	8.94398	A	9.77369	A
hsa-miR-33b-5p	10.9942	P	13.6749	A	8.48711	A	10.9942	A
hsa-miR-340-3p	27.0417	P	24.166	P	24.5559	P	23.4449	P
hsa-miR-340-5p	9.74352	A	11.4095	A	13.9471	A	12.5052	A
hsa-miR-342-3p	35.5918	P	51.5289	P	60.8796	P	56.7881	P
hsa-miR-342-5p	8.65381	A	7.20739	A	7.34587	A	6.55896	A
hsa-miR-345-3p	7.56202	A	6.95111	A	7.91601	A	7.11173	A
hsa-miR-345-5p	128.758	P	133.39	P	61.0235	P	47.4689	P
hsa-miR-346	9.73428	A	10.3941	A	13.7302	P	10.7794	A
hsa-miR-34a-3p	14.1766	A	11.8584	A	43.6641	P	27.8526	P
hsa-miR-34a-5p	10.1918	A	11.4729	A	9.68515	A	10.0984	A
hsa-miR-34b-3p	63.5342	P	44.9802	P	76.0056	P	87.936	P
hsa-miR-34b-5p	11.2508	A	9.2809	A	8.96318	A	8.65077	A
hsa-miR-34c-3p	132.538	P	112.85	P	117.256	P	56.8954	P
hsa-miR-34c-5p	29.6811	P	19.756	A	22.9106	A	22.0723	A
hsa-miR-3529-3p	306.038	P	203.465	P	171.225	P	95.9073	P
hsa-miR-3529-5p	7.61999	A	6.70651	A	6.12318	A	6.80365	A
hsa-miR-3591-3p	45.8969	P	40.3272	P	44.8146	P	63.5654	P
hsa-miR-3591-5p	7.55126	A	8.12341	A	8.1959	A	7.22504	A
hsa-miR-3605-3p	27.2669	P	21.9512	P	42.5452	P	20.036	P
hsa-miR-3605-5p	7.26584	A	7.34066	A	7.50809	A	6.89633	A
hsa-miR-3606-3p	14.9654	A	14.0992	A	10.8886	A	13.5031	A
hsa-miR-3606-5p	8.83918	A	8.13566	A	14.0723	A	10.8298	A
hsa-miR-3607-3p	14.1482	A	12.8787	A	10.8953	A	11.6076	A
hsa-miR-3607-5p	8.69146	A	10.0637	A	11.6996	A	9.84956	A
hsa-miR-3609	15.6005	A	13.2745	A	10.1768	A	20.7545	A
hsa-miR-3610	7.18241	A	7.09335	A	7.47367	A	7.50753	A
hsa-miR-3611	53.0445	P	12.3595	A	12.1474	A	10.6223	A
hsa-miR-3612	7.3715	A	6.49511	A	8.71546	A	8.64538	A
hsa-miR-3613-3p	14099.3	P	15274.9	P	14203.7	P	10271.3	P
hsa-miR-3613-5p	903.947	P	1819.7	P	832.298	P	312.589	P
hsa-miR-361-3p	9.01858	A	13.0621	A	15.6073	A	9.49521	A
hsa-miR-3614-3p	11.1028	A	8.14636	A	9.60848	A	15.7204	A
hsa-miR-3614-5p	8.97886	A	11.7166	A	14.0889	A	11.0988	A
hsa-miR-3615	18.3667	P	11.2493	P	16.0127	A	17.7064	P
hsa-miR-361-5p	226.352	P	347.628	P	346.292	P	249.922	P
hsa-miR-3616-3p	7.7696	A	9.85963	A	8.65381	A	8.60218	A
hsa-miR-3616-5p	8.02008	A	7.99282	A	8.84865	A	8.87883	A
hsa-miR-3617-3p	64.9326	P	53.9559	P	120.921	P	39.8302	P
hsa-miR-3617-5p	8.46298	A	8.45687	A	7.65164	A	8.07142	A
hsa-miR-3618	23.2865	A	30.8253	P	21.6402	A	22.3752	A
hsa-miR-3619-3p	8.31713	A	6.85436	A	9.25565	A	7.13817	A
hsa-miR-3619-5p	8.8083	A	8.87837	A	9.04193	A	8.97057	A
hsa-miR-3620-3p	15.4547	P	33.9259	P	79.3026	P	46.2205	P
hsa-miR-3620-5p	69.8485	P	34.8445	P	57.8965	P	30.3323	P
hsa-miR-3621	8.66308	A	12.273	A	9.61162	A	10.1833	A
hsa-miR-3622a-3p	38.0005	P	48.9719	P	52.0726	P	45.0022	P
hsa-miR-3622a-5p	8.11389	A	10.0582	A	7.73784	A	8.06259	A
hsa-miR-3622b-3p	21.0895	P	15.4561	P	30.8333	P	19.2919	A
hsa-miR-3622b-5p	6.84152	A	8.54771	A	6.27334	A	6.41762	A
hsa-miR-362-3p	22.6549	A	23.5726	A	19.3401	A	19.0695	A
hsa-miR-362-5p	18.8116	A	48.1625	P	34.1599	P	32.1883	P
hsa-miR-363-3p	16.5442	A	9.54663	A	11.969	A	12.3993	A
hsa-miR-363-5p	9.2666	A	9.31447	A	8.32245	A	8.69787	A
hsa-miR-3646	52.0479	P	17.7766	A	16.972	P	21.0502	A
hsa-miR-3648	7.99354	A	8.95419	A	9.17661	A	7.27219	A
hsa-miR-3649	7.1308	A	7.12919	A	6.70851	A	7.40585	A
hsa-miR-3650	7.18988	A	7.77987	A	6.63685	A	8.2791	A
hsa-miR-3651	231.132	P	298.587	P	194.589	P	91.8631	P
hsa-miR-3652	9.29813	A	7.21472	A	8.68338	A	9.32179	A
hsa-miR-3653	13.3888	A	8.71199	A	24.7125	P	11.1682	A
hsa-miR-3654	8.21723	A	8.78199	A	8.54126	A	9.44703	A
hsa-miR-3655	8.3948	A	6.92669	A	8.62333	A	9.106	A
hsa-miR-3656	471.654	P	487.416	P	717.065	P	224.003	P
hsa-miR-3657	12.2076	A	17.2935	A	14.987	A	12.494	A
hsa-miR-3658	35.2815	P	18.2284	A	11.4554	A	15.0791	A
hsa-miR-3659	6.89633	A	6.97476	A	7.09256	A	7.69738	A
hsa-miR-365a-3p	48.3769	P	37.0074	P	68.8598	P	70.2208	P
hsa-miR-365a-5p	6.85379	A	6.41989	A	6.62129	A	6.39591	A
hsa-miR-365b-3p	48.3769	P	37.0074	P	68.8598	P	70.2208	P
hsa-miR-365b-5p	8.55499	A	8.12727	A	7.53003	A	6.6278	A
hsa-miR-3660	7.90899	A	7.80323	A	8.49761	A	9.50016	A
hsa-miR-3661	8.68108	A	8.5777	A	8.0874	A	8.13354	A
hsa-miR-3662	6.97812	A	6.30941	A	6.87295	A	7.65681	A
hsa-miR-3663-3p	9.78493	A	10.1621	A	10.1247	A	9.14311	A
hsa-miR-3663-5p	6.41592	A	7.23435	A	7.42737	A	6.80123	A
hsa-miR-3664-3p	11.136	A	13.0712	A	13.8758	A	8.77675	A
hsa-miR-3664-5p	16.697	A	13.8655	A	19.7702	A	16.6792	A
hsa-miR-3665	2420.34	P	2070.74	P	3338.84	P	2117.75	P
hsa-miR-3666	9.58476	A	8.51892	A	8.45333	A	9.51096	A
hsa-miR-3667-3p	49.7142	P	44.3963	P	37.8809	P	34.2642	P
hsa-miR-3667-5p	12.3458	A	9.99552	A	8.0874	A	8.37925	A
hsa-miR-3668	8.42846	A	8.63278	A	7.05082	A	7.69721	A
hsa-miR-3669	11.8046	A	10.3981	A	8.21067	A	11.3565	A
hsa-miR-3670	9.14502	A	7.45563	A	9.49031	A	8.5285	A
hsa-miR-3671	11.4749	A	15.3555	A	13.0782	A	12.7036	A
hsa-miR-3672	12.4864	A	10.1917	A	12.8081	A	11.6528	A
hsa-miR-3673	11.3946	A	8.70548	A	9.52942	A	8.23622	A
hsa-miR-367-3p	9.11426	A	8.97804	A	9.34171	A	9.48345	A
hsa-miR-3674	9.50666	A	9.14985	A	8.73044	A	8.65381	A
hsa-miR-3675-3p	12.6038	A	14.1996	A	25.6392	A	12.1698	A
hsa-miR-3675-5p	8.52995	A	8.29904	A	7.40678	A	6.50295	A
hsa-miR-367-5p	24.3761	A	11.2225	A	15.2774	A	14.1787	A
hsa-miR-3677-3p	9.3925	A	7.75187	A	7.96119	A	9.07619	A
hsa-miR-3677-5p	9.54033	A	8.54956	A	8.82541	A	9.85726	A
hsa-miR-3678-3p	8.45815	A	7.64802	A	8.55576	A	8.63174	A
hsa-miR-3678-5p	41.4727	P	26.4619	P	35.1681	P	59.3461	P
hsa-miR-3679-3p	21.9116	P	23.051	A	23.1039	A	41.7468	P
hsa-miR-3679-5p	6.11921	A	6.74396	A	7.54001	A	6.98235	A
hsa-miR-3680-3p	7.18158	A	10.162	A	6.94335	A	7.75175	A
hsa-miR-3680-5p	12.7125	A	12.5467	A	15.6638	A	13.2517	A
hsa-miR-3681-3p	30.1454	P	31.2189	P	19.808	A	34.3589	P
hsa-miR-3681-5p	10.1798	A	7.98551	A	8.00313	A	11.1725	A
hsa-miR-3682-3p	6.89992	A	7.39584	A	7.28614	A	6.93338	A
hsa-miR-3682-5p	30.4631	P	39.6944	P	36.6548	P	84.8717	P
hsa-miR-3683	8.40363	A	9.00349	A	8.13347	A	8.33014	A
hsa-miR-3684	15.1334	A	18.4844	P	12.8898	A	16.2023	A
hsa-miR-3685	48.0695	P	59.4871	P	45.7728	P	34.9629	P
hsa-miR-3686	9.4366	A	10.9284	A	13.2123	A	12.0378	A
hsa-miR-3687	12.1349	P	14.1219	P	13.8553	P	10.0155	P
hsa-miR-3688-3p	9.65377	A	11.9047	A	10.7038	A	8.28011	A
hsa-miR-3688-5p	7.98323	A	10.8757	A	10.7678	A	8.42889	A
hsa-miR-3689a-3p	7.55784	A	7.92278	A	6.18362	A	6.83328	A
hsa-miR-3689a-5p	7.57856	A	6.73254	A	8.03335	A	7.19588	A
hsa-miR-3689b-3p	6.92621	A	6.76515	A	6.42673	A	6.57045	A
hsa-miR-3689b-5p	7.57856	A	6.73254	A	8.03335	A	7.19588	A
hsa-miR-3689c	6.92621	A	6.76515	A	6.42673	A	6.57045	A
hsa-miR-3689d	5.82437	A	6.63557	A	6.89228	A	6.73056	A
hsa-miR-3689e	7.57856	A	6.73254	A	8.03335	A	7.19588	A
hsa-miR-3689f	8.73921	A	7.49144	A	9.30228	A	8.73273	A
hsa-miR-3690	9.5118	A	15.6503	P	16.6773	A	9.56109	A
hsa-miR-3691-3p	29.0554	P	21.846	P	22.1807	A	23.0413	A
hsa-miR-3691-5p	7.44906	A	6.53154	A	6.5481	A	6.94471	A
hsa-miR-3692-3p	17.319	A	22.9844	A	17.2052	A	19.8679	A
hsa-miR-3692-5p	7.98321	A	9.59647	A	9.14293	A	8.41126	A
hsa-miR-369-3p	10.8277	A	14.1446	A	13.9565	A	16.5866	A
hsa-miR-369-5p	9.58971	A	9.64807	A	8.85817	A	9.73495	A
hsa-miR-370-3p	8.92596	A	8.77055	A	8.90639	A	6.909	A
hsa-miR-370-5p	10.6067	A	11.9214	A	11.4545	A	15.54	A
hsa-miR-3713	8.37468	A	8.29836	A	6.75364	A	8.03394	A
hsa-miR-3714	8.01479	A	7.75851	A	7.83647	A	6.54542	A
hsa-miR-371a-3p	8.56017	A	8.23276	A	10.5	A	8.95194	A
hsa-miR-371a-5p	13.4115	A	25.0717	A	14.3438	A	18.1439	A
hsa-miR-371b-3p	8.20256	A	6.84264	A	8.35992	A	8.22508	A
hsa-miR-371b-5p	74.9933	P	80.508	P	50.8298	P	52.9952	P
hsa-miR-372-3p	7.57523	A	7.23435	A	8.43246	A	7.12416	A
hsa-miR-372-5p	29.932	P	31.6335	P	28.655	P	23.0895	P
hsa-miR-373-3p	7.50865	A	6.5934	A	7.00289	A	7.16252	A
hsa-miR-373-5p	13.0382	A	15.2583	A	10.5126	A	14.6705	A
hsa-miR-374a-3p	12.0338	A	10.5534	A	17.0925	A	16.4995	A
hsa-miR-374a-5p	18.0659	A	13.6533	A	17.1346	P	28.0007	A
hsa-miR-374b-3p	11.4301	A	9.22898	A	11.8274	A	12.6151	A
hsa-miR-374b-5p	13.884	A	17.7819	A	18.0003	A	19.7246	A
hsa-miR-374c-3p	12.465	A	15.5371	A	10.5151	A	16.9231	A
hsa-miR-374c-5p	14.0467	A	19.391	A	16.6523	P	22.2493	A
hsa-miR-375	6.91591	A	7.81234	A	7.36334	A	7.94808	A
hsa-miR-376a-2-5p	10.016	A	8.45404	A	8.11509	A	9.46246	A
hsa-miR-376a-3p	9.76117	A	17.4045	P	13.5198	A	9.05489	A
hsa-miR-376a-5p	8.56646	A	7.4645	A	7.74025	A	9.22898	A
hsa-miR-376b-3p	22.288	A	14.2555	A	18.6874	A	10.7604	A
hsa-miR-376b-5p	20.0484	A	15.4636	P	16.145	A	23.5069	A
hsa-miR-376c-3p	11.2434	A	13.1032	A	12.8898	A	11.0603	A
hsa-miR-376c-5p	14.5021	A	15.1572	A	14.0119	A	13.2752	A
hsa-miR-377-3p	33.5536	P	25.3757	P	27.6569	P	28.9576	P
hsa-miR-377-5p	8.21723	A	6.88558	A	7.06893	A	7.06927	A
hsa-miR-378a-3p	654.889	P	971.34	P	880.563	P	364.925	P
hsa-miR-378a-5p	31.433	P	25.7093	P	44.6769	P	26.2344	P
hsa-miR-378b	8.56923	A	7.73023	A	7.37852	A	8.26306	A
hsa-miR-378c	14.7836	A	21.1615	P	39.1022	P	30.1537	P
hsa-miR-378d	6.55687	A	8.26477	A	7.92413	A	8.042	A
hsa-miR-378e	8.6313	A	7.82132	A	7.18568	A	8.03601	A
hsa-miR-378f	8.05205	A	8.73269	A	9.04694	A	9.05103	A
hsa-miR-378g	7.93503	A	7.23435	A	8.35057	A	7.43304	A
hsa-miR-378h	7.48147	A	8.39756	A	9.76266	A	8.42156	A
hsa-miR-378i	8.31819	A	8.48827	A	11.8709	A	10.5273	A
hsa-miR-378j	7.94552	A	7.56202	A	8.0874	A	8.98725	A
hsa-miR-379-3p	10.3	A	14.2503	A	18.4861	A	12.9477	A
hsa-miR-379-5p	7.574	A	6.59864	A	7.68288	A	7.26176	A
hsa-miR-380-3p	11.7422	A	9.17915	A	14.3532	A	13.6327	A
hsa-miR-380-5p	8.29155	A	8.07638	A	8.24006	A	9.22099	A
hsa-miR-381-3p	11.4718	A	9.09605	A	11.6477	A	8.17449	A
hsa-miR-381-5p	9.25937	A	7.81859	A	7.17284	A	7.17699	A
hsa-miR-382-3p	23.8653	A	31.4371	P	42.9598	P	31.4837	A
hsa-miR-382-5p	6.80123	A	6.37861	A	6.12475	A	6.07076	A
hsa-miR-383-3p	15.1331	A	11.7701	A	10.4238	A	10.2696	A
hsa-miR-383-5p	7.48623	A	7.3053	A	7.40981	A	6.34165	A
hsa-miR-384	20.8425	A	11.6562	A	11.8681	A	23.1927	A
hsa-miR-3907	8.8128	A	7.56961	A	7.67189	A	8.35607	A
hsa-miR-3908	9.68953	A	8.30153	A	10.0325	A	7.4623	A
hsa-miR-3909	10.8525	A	19.3337	A	9.62639	A	12.3547	A
hsa-miR-3910	182.892	P	291.582	P	103.869	P	170.068	P
hsa-miR-3911	11.1208	A	8.03264	A	9.106	A	6.83781	A
hsa-miR-3912-3p	18.9536	A	18.6303	A	18.8828	A	19.4914	A
hsa-miR-3912-5p	10.2868	A	12.2502	A	15.5664	A	12.3974	A
hsa-miR-3913-3p	13.1049	A	13.5317	A	12.5912	A	14.6818	A
hsa-miR-3913-5p	7.51004	A	6.82185	A	9.15673	A	8.22036	A
hsa-miR-3914	78.4902	P	36.1476	P	13.8097	A	18.2836	A
hsa-miR-3915	8.30665	A	8.84471	A	8.9147	A	8.78112	A
hsa-miR-3916	8.28086	A	7.684	A	8.12072	A	7.83864	A
hsa-miR-3917	8.81968	A	7.73872	A	7.68709	A	7.94435	A
hsa-miR-3918	7.56202	A	8.84544	A	10.6695	A	9.39767	A
hsa-miR-3919	11.9141	A	17.0925	A	10.6444	A	9.29457	A
hsa-miR-3920	18.6178	A	17.5727	A	11.4756	A	11.9411	A
hsa-miR-3921	33.8574	P	45.5764	P	32.0791	P	26.0814	P
hsa-miR-3922-3p	11.3576	A	16.9727	A	15.8878	A	12.0728	A
hsa-miR-3922-5p	7.9431	A	12.4182	A	11.6081	A	9.68763	A
hsa-miR-3923	6.92549	A	6.01591	A	6.70851	A	8.19448	A
hsa-miR-3924	9.70388	A	9.58777	A	11.373	A	11.498	A
hsa-miR-3925-3p	17.7913	A	15.6733	A	14.5675	A	16.6479	A
hsa-miR-3925-5p	6.82427	A	8.11481	A	9.2824	A	7.06935	A
hsa-miR-3926	16.1096	A	12.7647	P	14.5433	A	15.9204	A
hsa-miR-3927-3p	9.88943	A	8.51356	A	9.1123	A	7.45597	A
hsa-miR-3927-5p	41.1496	P	38.0596	P	31.891	P	45.941	P
hsa-miR-3928-3p	8.52663	A	8.73479	A	8.13072	A	7.71217	A
hsa-miR-3928-5p	14.0071	A	10.3628	A	16.2554	A	9.64052	A
hsa-miR-3929	7.86849	A	6.65537	A	6.51859	A	6.62626	A
hsa-miR-3934-3p	8.30654	A	8.35504	A	9.16471	A	8.68205	A
hsa-miR-3934-5p	7.25326	A	9.37629	A	9.03943	A	6.90702	A
hsa-miR-3935	9.11439	A	10.5753	A	11.483	A	10.6737	A
hsa-miR-3936	6.78667	A	5.86535	A	6.80123	A	6.45038	A
hsa-miR-3937	8.00256	A	7.59771	A	7.03846	A	7.55347	A
hsa-miR-3938	14.3757	A	10.7417	A	13.838	A	15.4653	A
hsa-miR-3939	14.1632	A	15.1188	A	14.1505	A	16.57	A
hsa-miR-3940-3p	19.4983	P	26.7134	P	26.5152	P	14.7415	P
hsa-miR-3940-5p	69.8555	P	41.6078	P	239.358	P	48.1395	P
hsa-miR-3941	17.9759	A	11.0596	A	25.9733	A	20.9387	A
hsa-miR-3942-3p	17.1342	A	15.6938	A	14.1791	A	14.3877	A
hsa-miR-3942-5p	38.3812	P	33.0283	P	42.1272	P	42.8135	P
hsa-miR-3943	9.74568	A	7.64187	A	9.25787	A	11.1895	A
hsa-miR-3944-3p	8.29471	A	7.13487	A	9.28477	A	7.65009	A
hsa-miR-3944-5p	8.84797	A	7.64682	A	10.0556	A	7.96119	A
hsa-miR-3945	6.31719	A	7.14529	A	7.38903	A	6.69161	A
hsa-miR-3960	3448.27	P	3365.9	P	5099.95	P	3128.14	P
hsa-miR-3972	13.218	A	14.6446	A	17.2842	A	11.8111	A
hsa-miR-3973	9.35928	A	10.0659	A	9.39251	A	14.7805	A
hsa-miR-3974	8.49939	A	7.43844	A	7.04476	A	7.32968	A
hsa-miR-3975	11.3209	A	11.0947	A	11.2529	A	7.611	A
hsa-miR-3976	7.64094	A	7.07892	A	7.25086	A	7.68055	A
hsa-miR-3977	8.90816	A	11.5789	A	11.1098	A	10.13	A
hsa-miR-3978	17.5068	P	10.032	A	8.51771	A	10.005	A
hsa-miR-409-3p	7.42535	A	7.32493	A	8.40504	A	8.02966	A
hsa-miR-409-5p	7.7696	A	11.8263	A	9.56109	A	8.1075	A
hsa-miR-410-3p	13.0201	A	14.354	A	14.9995	A	15.6117	P
hsa-miR-410-5p	9.73495	A	7.44538	A	7.23435	A	7.33132	A
hsa-miR-411-3p	16.0199	A	16.3298	A	16.0199	A	15.753	A
hsa-miR-411-5p	10.0144	A	8.20398	A	7.71908	A	8.16343	A
hsa-miR-412-3p	14.5806	A	13.3538	A	16.261	A	23.7541	P
hsa-miR-412-5p	8.3508	A	7.37432	A	7.53756	A	8.86002	A
hsa-miR-421	17.0928	A	18.6318	P	17.9361	A	19.2202	A
hsa-miR-422a	9.21915	A	8.45263	A	12.7925	A	12.3305	A
hsa-miR-423-3p	409.217	P	483.305	P	456.071	P	134.462	P
hsa-miR-423-5p	320.037	P	361.669	P	277.22	P	41.903	P
hsa-miR-424-3p	52.0772	P	39.2473	P	23.563	P	35.6422	P
hsa-miR-424-5p	13.6949	A	13.6949	A	17.9015	A	12.9271	A
hsa-miR-4251	22.1512	P	17.546	A	19.3355	A	25.6668	P
hsa-miR-4252	13.1806	A	11.3003	A	11.8714	A	14.3893	A
hsa-miR-4253	8.41464	A	9.09615	A	7.95799	A	9.13292	A
hsa-miR-425-3p	10.783	A	11.0385	A	14.7708	A	11.2076	A
hsa-miR-4254	9.33407	A	10.8	A	8.36285	A	8.95728	A
hsa-miR-4255	9.44694	A	11.1122	A	11.1628	A	13.3339	A
hsa-miR-425-5p	51.5295	P	77.9275	P	168.089	P	181.101	P
hsa-miR-4256	15.7635	A	13.2788	A	15.9839	A	19.7231	A
hsa-miR-4257	11.0193	A	7.61733	A	9.29212	A	7.80479	A
hsa-miR-4258	35.2208	P	45.2407	P	20.8011	A	16.8759	A
hsa-miR-4259	6.63685	A	7.56057	A	6.89633	A	6.40666	A
hsa-miR-4260	9.05963	A	9.11785	A	8.18833	A	8.21736	A
hsa-miR-4261	14.7092	A	16.81	A	13.0166	A	14.8627	A
hsa-miR-4262	33.5436	P	16.226	A	76.5163	P	29.4987	P
hsa-miR-4263	21.9499	P	14.9502	A	22.6848	A	22.4439	A
hsa-miR-4264	56.5323	P	40.2245	P	45.3135	P	59.0351	P
hsa-miR-4265	8.72767	A	7.90329	A	7.97686	A	8.48742	A
hsa-miR-4266	17.2063	A	10.7588	A	11.2434	A	15.0643	A
hsa-miR-4267	40.8297	P	33.6414	P	40.5278	P	21.5698	P
hsa-miR-4268	8.29391	A	8.5113	A	12.8547	A	10.8302	A
hsa-miR-4269	8.1469	A	8.01659	A	9.22898	A	8.57296	A
hsa-miR-4270	35.9712	P	33.4691	P	47.2982	P	25.8611	P
hsa-miR-4271	16.1334	A	7.84169	A	7.73881	A	7.16528	A
hsa-miR-4272	39.3058	P	38.9024	P	24.416	P	57.5831	P
hsa-miR-4273	11.0224	A	10.794	A	9.07972	A	10.0492	A
hsa-miR-4274	22.4727	P	17.4624	A	18.8311	P	28.8314	P
hsa-miR-4275	238.709	P	168.66	P	289.259	P	409.012	P
hsa-miR-4276	65.6359	P	73.9712	P	77.5043	P	71.2865	P
hsa-miR-4277	14.0983	A	12.2387	A	11.1021	A	13.574	A
hsa-miR-4278	7.58581	A	9.01034	A	8.43184	A	8.35966	A
hsa-miR-4279	110.628	P	139.996	P	136.415	P	122.244	P
hsa-miR-4280	6.6118	A	7.16283	A	6.69761	A	7.66068	A
hsa-miR-4281	11.6612	A	12.8017	P	31.7914	P	12.279	A
hsa-miR-4282	19.561	A	16.8739	A	22.0902	A	18.3823	A
hsa-miR-4283	11.7748	A	9.61492	A	12.9094	A	10.6119	A
hsa-miR-4284	707.733	P	741.894	P	722.642	P	549.288	P
hsa-miR-4285	13.8166	A	9.54649	A	10.6754	A	16.1554	A
hsa-miR-4286	96.1534	P	75.7541	P	72.334	P	116.905	P
hsa-miR-4287	28.01	P	35.4657	P	27.6648	P	33.939	P
hsa-miR-4288	114.93	P	80.1225	P	54.1571	P	88.2681	P
hsa-miR-4289	15.1598	P	10.3442	A	10.0243	A	11.0471	A
hsa-miR-429	11.3133	A	11.263	A	8.79684	A	16.0133	A
hsa-miR-4290	60.8134	P	79.2656	P	73.9487	P	62.2916	P
hsa-miR-4291	69.4043	P	40.7942	P	29.3723	P	43.0147	P
hsa-miR-4292	14.5074	A	8.93212	A	13.6665	A	12.7195	P
hsa-miR-4293	26.6244	P	18.5011	P	16.9537	A	15.8798	A
hsa-miR-4294	9.25854	A	7.51032	A	8.30817	A	7.12688	A
hsa-miR-4295	27.9792	P	44.7164	P	31.4695	P	60.0901	P
hsa-miR-4296	19.6852	A	15.6794	A	15.1483	A	18.8386	A
hsa-miR-4297	42.0162	P	45.3206	P	64.8612	P	37.4404	P
hsa-miR-4298	317.314	P	242.692	P	353.907	P	145.554	P
hsa-miR-4299	14.8955	A	11.0224	A	9.7871	A	12.1409	A
hsa-miR-4300	6.93947	A	8.00157	A	8.72379	A	9.75664	A
hsa-miR-4301	119.718	P	64.4223	P	64.3506	P	94.0836	P
hsa-miR-4302	10.7125	A	10.168	A	16.2842	A	14.6319	A
hsa-miR-4303	16.0623	A	12.5881	A	10.3223	A	14.4818	A
hsa-miR-4304	34.2415	P	25.348	P	23.6784	P	27.9958	P
hsa-miR-4305	108.853	P	64.4554	P	58.3383	P	146.114	P
hsa-miR-4306	9.68207	A	8.19767	A	7.92651	A	7.78703	A
hsa-miR-4307	15.0055	A	17.3605	A	11.7753	A	15.3184	A
hsa-miR-4308	66.2552	P	22.6246	P	52.1489	P	33.0413	P
hsa-miR-4309	9.71238	A	12.5411	A	9.106	A	9.70694	A
hsa-miR-4310	43.7829	P	36.3819	P	42.0494	P	40.363	P
hsa-miR-4311	8.31433	A	8.33583	A	8.33583	A	8.35739	A
hsa-miR-4312	16.4862	A	13.1735	A	13.2697	A	14.5664	A
hsa-miR-4313	12.7925	A	14.7631	A	13.7841	A	21.9824	P
hsa-miR-431-3p	9.01924	A	8.99435	A	8.59297	A	8.96154	A
hsa-miR-4314	10.2255	A	14.2296	A	9.40988	A	11.671	A
hsa-miR-4315	26.9476	A	19.5782	A	21.9943	A	23.7057	A
hsa-miR-431-5p	9.23721	A	10.7248	A	10.5915	A	9.30294	A
hsa-miR-4316	6.72784	A	7.44985	A	6.89633	A	8.03627	A
hsa-miR-4317	19.7482	A	23.5255	A	23.3261	A	30.2877	P
hsa-miR-4318	32.233	P	11.8444	A	23.709	P	44.3086	P
hsa-miR-4319	46.2569	P	84.7183	P	27.0671	P	61.8898	P
hsa-miR-4320	12.671	A	12.9324	A	12.1137	A	9.32308	A
hsa-miR-4321	8.65382	A	10.5447	A	9.78106	A	7.08052	A
hsa-miR-4322	6.93824	A	7.65291	A	7.81361	A	7.64764	A
hsa-miR-4323	30.3488	P	15.0476	P	18.8082	P	36.7282	P
hsa-miR-432-3p	12.8174	A	11.7856	A	11.2532	A	12.6278	A
hsa-miR-4324	41.635	P	42.0256	P	46.1441	P	27.1947	A
hsa-miR-4325	40.2864	P	40.5067	P	39.5075	P	37.1886	P
hsa-miR-432-5p	7.5471	A	6.76566	A	6.98043	A	7.20709	A
hsa-miR-4326	13.7775	A	11.6501	A	14.6089	A	18.4233	P
hsa-miR-4327	6.88638	A	7.11518	A	6.71865	A	7.54978	A
hsa-miR-4328	62.6903	P	39.8785	P	63.6025	P	112.372	P
hsa-miR-4329	46.3316	P	40.3192	P	52.6653	P	42.7951	P
hsa-miR-4330	35.6459	P	33.0482	P	38.2574	P	94.2416	P
hsa-miR-433-3p	8.96304	A	8.92317	A	7.85843	A	9.91429	A
hsa-miR-433-5p	10.4657	A	9.38055	A	11.7023	A	9.68606	A
hsa-miR-4417	9.39251	A	15.4175	A	39.8785	P	7.44687	A
hsa-miR-4418	15.3098	A	18.4294	A	13.6885	A	21.6671	P
hsa-miR-4419a	8.09901	A	7.69738	A	8.52215	A	8.7367	A
hsa-miR-4419b	8.87889	A	7.26167	A	6.75119	A	8.87889	A
hsa-miR-4420	10.3088	A	10.1092	A	8.21826	A	14.5421	A
hsa-miR-4421	9.51951	A	8.91135	A	9.14765	A	9.07032	A
hsa-miR-4422	20.2548	A	14.7263	A	18.2164	A	10.4074	A
hsa-miR-4423-3p	718.847	P	707.418	P	553.232	P	458.454	P
hsa-miR-4423-5p	12.4748	A	10.5548	A	9.36255	A	13.3026	A
hsa-miR-4424	10.155	A	11.2916	A	8.92738	A	9.51089	A
hsa-miR-4425	7.37559	A	8.53579	A	6.84221	A	7.09063	A
hsa-miR-4426	14.98	A	10.2733	A	12.8227	A	11.7135	A
hsa-miR-4427	9.29707	A	7.64289	A	8.78724	A	8.95448	A
hsa-miR-4428	12.8672	A	11.7795	A	10.8306	A	9.44522	A
hsa-miR-4429	34.0735	P	18.8592	A	22.8343	P	36.0752	P
hsa-miR-4430	10.49	A	10.3077	A	9.68046	A	8.89413	A
hsa-miR-4431	8.68051	A	14.8113	A	10.5278	A	13.9894	A
hsa-miR-4432	14.8936	A	14.0053	A	14.5624	A	15.4781	A
hsa-miR-4433-3p	8.8001	A	9.39693	A	8.43246	A	7.74259	A
hsa-miR-4433-5p	27.7958	P	30.6952	P	50.6891	P	19.3887	P
hsa-miR-4433b-3p	11.4105	A	11.4344	A	10.4345	A	10.4564	A
hsa-miR-4433b-5p	16.4448	A	18.5908	A	25.6472	P	15.6924	P
hsa-miR-4434	9.34141	A	7.88063	A	8.0484	A	8.91657	A
hsa-miR-4435	9.80726	A	8.24304	A	9.61449	A	8.97586	A
hsa-miR-4436a	10.4478	A	10.0793	A	8.54761	A	9.57216	A
hsa-miR-4436b-3p	7.03101	A	7.56202	A	7.73895	A	7.62375	A
hsa-miR-4436b-5p	18.1525	A	18.7286	P	13.9565	A	12.44	P
hsa-miR-4437	9.05211	A	8.44656	A	8.18833	A	9.32346	A
hsa-miR-4438	49.1649	P	27.7115	P	23.0216	A	20.036	A
hsa-miR-4439	8.17973	A	8.61589	A	9.35521	A	8.41944	A
hsa-miR-4440	7.6138	A	7.80381	A	7.95024	A	7.31839	A
hsa-miR-4441	10.4857	A	7.41967	A	8.66376	A	7.28772	A
hsa-miR-4442	10.5732	A	9.89399	A	12.1161	A	10.6607	A
hsa-miR-4443	199.488	P	176.659	P	266.589	P	62.2739	P
hsa-miR-4444	8.8034	A	7.87482	A	7.56302	A	8.88743	A
hsa-miR-4445-3p	1002.39	P	650.496	P	579.415	P	650.324	P
hsa-miR-4445-5p	7.32366	A	6.73587	A	6.67565	A	6.9939	A
hsa-miR-4446-3p	7.89618	A	8.48798	A	9.88119	A	8.81401	A
hsa-miR-4446-5p	34.8859	P	30.5055	P	25.8407	P	23.2914	P
hsa-miR-4447	9.56365	A	9.45092	A	9.34315	A	8.45431	A
hsa-miR-4448	10.9853	A	13.4509	A	10.0272	A	8.68726	A
hsa-miR-4449	205.651	P	99.0863	P	29.8247	P	40.5011	P
hsa-miR-4450	5.74496	A	6.06391	A	5.62537	A	6.0626	A
hsa-miR-4451	8.89164	A	7.31844	A	7.76061	A	8.36477	A
hsa-miR-4452	9.6374	A	9.15119	A	8.05659	A	8.05659	A
hsa-miR-4453	7.44985	A	7.33243	A	6.70851	A	6.57528	A
hsa-miR-4454	10653.5	P	6293.64	P	7059.59	P	16859.6	P
hsa-miR-4455	12.3776	A	9.75051	A	12.3993	A	7.40585	A
hsa-miR-4456	44.1472	P	29.0948	P	33.9235	P	61.9	P
hsa-miR-4457	9.07032	A	11.9758	A	9.60752	A	11.8911	A
hsa-miR-4458	6.06165	A	6.51405	A	6.56813	A	5.42812	A
hsa-miR-4459	141.001	P	71.6613	P	211.023	P	63.198	P
hsa-miR-4460	9.32976	A	8.11813	A	8.59537	A	7.17984	A
hsa-miR-4461	6.98064	A	7.13079	A	8.29423	A	7.40585	A
hsa-miR-4462	6.41945	A	6.58027	A	6.67043	A	6.59663	A
hsa-miR-4463	42.7697	P	36.8006	P	96.5226	P	30.6111	P
hsa-miR-4464	6.31805	A	6.72784	A	6.70851	A	6.59954	A
hsa-miR-4465	11.1692	A	10.6895	A	7.333	A	10.1998	A
hsa-miR-4466	551.12	P	515.664	P	809.192	P	291.06	P
hsa-miR-4467	31.414	P	17.3872	A	25.894	P	21.1066	P
hsa-miR-4468	11.5313	A	6.97985	A	7.68112	A	9.53021	A
hsa-miR-4469	14.3825	A	10.3486	A	10.3267	A	10.5918	A
hsa-miR-4470	9.91847	A	8.74974	A	8.05357	A	9.09005	A
hsa-miR-4471	6.59821	A	6.24992	A	6.34139	A	6.57977	A
hsa-miR-4472	7.95869	A	7.02637	A	7.43872	A	7.09049	A
hsa-miR-4473	13.4968	A	12.592	A	14.1287	A	19.3779	A
hsa-miR-4474-3p	7.75227	A	6.94533	A	7.00209	A	7.78388	A
hsa-miR-4474-5p	9.37511	A	10.5534	A	10.8605	A	13.2898	A
hsa-miR-4475	13.6307	A	13.9969	A	17.3513	A	16.9742	A
hsa-miR-4476	8.65945	A	8.58446	A	7.86757	A	8.80358	A
hsa-miR-4477a	15.568	A	13.5623	A	9.68662	A	12.5105	A
hsa-miR-4477b	7.98813	A	6.7287	A	7.85008	A	9.43593	A
hsa-miR-4478	7.6732	A	6.93193	A	6.73443	A	6.79727	A
hsa-miR-4479	7.9138	A	8.21889	A	8.7431	A	7.1899	A
hsa-miR-448	10.4373	A	10.5407	A	11.5429	A	10.8572	A
hsa-miR-4480	8.35479	A	11.308	A	10.2258	A	9.66948	A
hsa-miR-4481	9.73155	A	9.34512	A	8.85941	A	7.88773	A
hsa-miR-4482-3p	13.9565	A	13.7614	A	11.6495	A	11.8146	A
hsa-miR-4482-5p	11.0256	A	11.5589	A	9.25328	A	11.1624	A
hsa-miR-4483	7.64231	A	7.7919	A	6.04667	A	7.64231	A
hsa-miR-4484	26.1745	P	29.9514	P	30.2735	P	25.7219	A
hsa-miR-4485	75.0375	P	28.323	P	254.089	P	26.9458	A
hsa-miR-4486	18.9091	A	11.7322	A	11.0425	A	10.1861	A
hsa-miR-4487	16.1134	A	15.1416	A	22.6871	A	12.8364	A
hsa-miR-4488	374.089	P	422.984	P	760.482	P	270.519	P
hsa-miR-4489	7.69441	A	7.20889	A	7.09705	A	7.29574	A
hsa-miR-4490	8.8001	A	9.8557	A	12.4115	A	10.0613	A
hsa-miR-4491	6.12462	A	6.65097	A	6.81304	A	6.65987	A
hsa-miR-4492	408.399	P	327.168	P	304.681	P	206.805	P
hsa-miR-4493	8.95057	A	8.6384	A	13.0432	A	11.4694	A
hsa-miR-4494	12.2436	A	12.2118	A	8.52912	A	9.88983	A
hsa-miR-4495	12.1417	A	10.0761	A	10.7927	A	11.0716	A
hsa-miR-4496	6.23541	A	6.29965	A	6.31313	A	6.85054	A
hsa-miR-4497	690.839	P	841.341	P	795.089	P	815.239	P
hsa-miR-4498	8.23337	A	7.60027	A	9.36598	A	6.98884	A
hsa-miR-4499	7.7696	A	9.56109	A	8.95077	A	7.91542	A
hsa-miR-449a	8.73747	A	9.27808	A	9.17166	A	8.47896	A
hsa-miR-449b-3p	23.5842	P	41.8977	P	62.9773	P	35.668	P
hsa-miR-449b-5p	8.46707	A	6.85892	A	8.47665	A	6.69252	A
hsa-miR-449c-3p	8.96157	A	9.36609	A	13.9935	A	11.2059	A
hsa-miR-449c-5p	6.69925	A	7.44985	A	7.14655	A	5.97618	A
hsa-miR-4500	10.4276	A	12.9475	A	16.1831	A	10.9388	A
hsa-miR-4501	8.47925	A	7.62523	A	13.0767	A	10.1203	A
hsa-miR-4502	6.7222	A	7.95672	A	7.62779	A	7.23834	A
hsa-miR-4503	8.04692	A	9.75701	A	10.6841	A	8.18274	A
hsa-miR-4504	7.63654	A	9.50193	A	7.84952	A	7.89908	A
hsa-miR-4505	14.4631	A	12.2607	A	22.1945	P	13.8245	A
hsa-miR-4506	6.92081	A	6.73798	A	6.73643	A	6.95215	A
hsa-miR-4507	18.6484	P	14.6015	A	16.2759	A	11.4718	A
hsa-miR-4508	1745.38	P	1712.95	P	1368.2	P	1361.43	P
hsa-miR-4509	10.1426	A	8.13026	A	7.40262	A	8.80751	A
hsa-miR-450a-1-3p	8.56306	A	8.48827	A	8.14556	A	7.21322	A
hsa-miR-450a-2-3p	8.06122	A	8.59778	A	8.33783	A	7.49854	A
hsa-miR-450a-5p	10.335	A	9.92079	A	8.15108	A	10.3402	A
hsa-miR-450b-3p	7.58516	A	7.81627	A	7.10209	A	7.5817	A
hsa-miR-450b-5p	11.7129	A	15.6609	A	13.5764	A	21.5553	A
hsa-miR-4510	7.15266	A	5.80823	A	8.41296	A	6.29596	A
hsa-miR-4511	8.80057	A	8.57402	A	13.477	A	8.4691	A
hsa-miR-4512	7.90063	A	10.3786	A	14.2568	A	9.80683	A
hsa-miR-4513	7.50794	A	7.93851	A	7.0511	A	8.24007	A
hsa-miR-4514	8.20848	A	6.96957	A	7.95272	A	8.45731	A
hsa-miR-4515	7.7145	A	8.16049	A	7.57132	A	8.22259	A
hsa-miR-4516	189.089	P	221.527	P	356.589	P	128.066	P
hsa-miR-4517	6.9939	A	8.54254	A	8.65381	A	9.62635	A
hsa-miR-4518	6.24747	A	9.11112	A	8.12627	A	9.29457	A
hsa-miR-4519	12.8469	A	9.57861	A	14.0527	A	11.3997	A
hsa-miR-451a	30.4812	P	42.0376	P	18.1959	A	24.8133	A
hsa-miR-451b	13.9921	A	11.0224	A	18.5267	A	16.6773	A
hsa-miR-4520a-3p	12.6596	A	13.1386	A	8.81831	A	12.3871	A
hsa-miR-4520a-5p	16.2723	A	18.5458	P	11.4328	A	15.1503	A
hsa-miR-4520b-3p	11.2206	A	13.3462	A	12.0037	A	10.5534	A
hsa-miR-4520b-5p	16.2723	A	18.5458	P	11.4328	A	15.1503	A
hsa-miR-4521	125.035	P	355.389	P	311.803	P	208.253	P
hsa-miR-4522	12.7167	A	9.19617	A	11.1649	A	9.63286	A
hsa-miR-4523	7.23086	A	7.77095	A	7.96011	A	7.75828	A
hsa-miR-452-3p	19.0915	A	19.4298	A	15.6172	P	17.5869	P
hsa-miR-4524a-3p	8.9696	A	7.66995	A	7.13079	A	7.90769	A
hsa-miR-4524a-5p	10.5477	A	9.21888	A	9.88488	A	14.6079	A
hsa-miR-4524b-3p	7.02856	A	6.83899	A	8.21235	A	7.98098	A
hsa-miR-4524b-5p	16.0896	A	12.1732	A	13.2699	A	17.2218	A
hsa-miR-4525	5.74911	A	6.82796	A	6.99947	A	5.84589	A
hsa-miR-452-5p	7.86999	A	8.98764	A	7.68333	A	7.24045	A
hsa-miR-4526	7.67826	A	6.35906	A	8.49251	A	7.69185	A
hsa-miR-4527	8.99301	A	9.15031	A	9.24586	A	8.13804	A
hsa-miR-4528	11.0197	A	8.64653	A	10.2724	A	10.7102	A
hsa-miR-4529-3p	26.2434	P	29.5539	P	21.9984	P	15.6035	A
hsa-miR-4529-5p	10.1116	A	8.63711	A	10.0937	A	9.92275	A
hsa-miR-4530	577.089	P	589.339	P	437.552	P	297.536	P
hsa-miR-4531	9.03303	A	8.49167	A	8.6655	A	10.2395	A
hsa-miR-4532	21.9234	P	21.7688	P	13.4875	A	18.659	P
hsa-miR-4533	6.26453	A	7.01125	A	5.93459	A	6.52653	A
hsa-miR-4534	9.52313	A	9.89055	A	8.26233	A	6.93728	A
hsa-miR-4535	10.1483	A	6.89226	A	10.119	A	7.28637	A
hsa-miR-4536-3p	48.6876	P	37.1813	P	59.2849	P	84.5272	P
hsa-miR-4536-5p	8.4834	A	8.38902	A	9.70026	A	9.07308	A
hsa-miR-4537	7.22931	A	7.73178	A	8.9519	A	7.39695	A
hsa-miR-4538	6.35356	A	6.11393	A	6.87013	A	6.4424	A
hsa-miR-4539	7.79045	A	8.15143	A	8.16477	A	8.45731	A
hsa-miR-4540	10.6761	A	13.7518	A	12.6151	A	10.8855	A
hsa-miR-454-3p	7.81607	A	7.38457	A	7.44234	A	7.66866	A
hsa-miR-454-5p	50.6779	P	46.8977	P	52.3931	P	47.6166	P
hsa-miR-455-3p	330.779	P	533.339	P	476.774	P	340.589	P
hsa-miR-455-5p	9.45785	A	7.35293	A	12.3943	A	8.80632	A
hsa-miR-4632-3p	9.39251	A	12.2017	A	8.62184	A	13.2046	A
hsa-miR-4632-5p	8.13344	A	8.9558	A	11.4974	A	8.43708	A
hsa-miR-4633-3p	7.83331	A	8.08843	A	7.11003	A	6.92382	A
hsa-miR-4633-5p	13.6989	A	9.52733	A	17.7755	A	16.1378	A
hsa-miR-4634	11.204	A	11.3958	A	9.63612	A	12.1876	A
hsa-miR-4635	11.7895	A	8.78247	A	8.67179	A	9.53309	A
hsa-miR-4636	16.3813	A	10.4988	A	9.106	A	11.0977	A
hsa-miR-4637	11.2558	A	11.9329	A	13.4898	A	15.3775	A
hsa-miR-4638-3p	11.5796	A	14.4493	P	12.787	A	11.3486	A
hsa-miR-4638-5p	12.7403	A	10.5233	A	8.90017	A	10.3691	A
hsa-miR-4639-3p	72.7712	P	73.4288	P	81.6716	P	73.8336	P
hsa-miR-4639-5p	6.85876	A	7.22082	A	6.90812	A	7.26305	A
hsa-miR-4640-3p	14.6265	A	27.9932	P	24.26	P	35.9514	P
hsa-miR-4640-5p	6.86026	A	6.32843	A	6.17543	A	6.90706	A
hsa-miR-4641	25.2984	P	25.247	P	27.1614	P	23.8801	P
hsa-miR-4642	10.1839	A	18.1303	A	12.0338	A	12.9651	A
hsa-miR-4643	16.7869	A	19.0308	A	25.1962	A	16.2311	A
hsa-miR-4644	71.1804	P	26.1445	P	19.823	P	13.7724	A
hsa-miR-4645-3p	7.04214	A	8.27391	A	10.4554	A	11.4281	A
hsa-miR-4645-5p	20.1271	P	14.9853	A	13.6378	A	18.1951	A
hsa-miR-4646-3p	33.0578	P	26.5626	P	29.2881	P	41.3032	P
hsa-miR-4646-5p	7.03298	A	7.18704	A	8.20168	A	7.10497	A
hsa-miR-4647	6.20106	A	6.53444	A	5.93303	A	5.9052	A
hsa-miR-4648	6.9939	A	7.12452	A	7.00775	A	7.15144	A
hsa-miR-4649-3p	9.53709	A	8.9012	A	11.6007	A	9.01082	A
hsa-miR-4649-5p	8.86443	A	8.71497	A	9.85038	A	7.8484	A
hsa-miR-4650-3p	7.04707	A	7.43194	A	6.68424	A	7.22161	A
hsa-miR-4650-5p	64.4886	P	26.2431	P	40.067	P	41.3044	P
hsa-miR-4651	23.205	P	18.1508	P	26.508	P	13.6211	A
hsa-miR-4652-3p	15.145	A	9.29792	A	15.8878	A	16.7377	A
hsa-miR-4652-5p	7.44075	A	7.46291	A	6.81599	A	6.05423	A
hsa-miR-4653-3p	5.77092	A	6.1932	A	6.26723	A	6.07589	A
hsa-miR-4653-5p	13.6621	A	17.0925	A	13.7022	A	12.6151	A
hsa-miR-4654	7.34079	A	7.02348	A	7.15164	A	6.66117	A
hsa-miR-4655-3p	11.8613	A	9.27674	A	14.61	A	12.2041	A
hsa-miR-4655-5p	9.00944	A	9.91429	A	8.22353	A	8.47298	A
hsa-miR-4656	7.15315	A	7.19078	A	7.23991	A	7.77584	A
hsa-miR-4657	6.89619	A	7.63591	A	7.55888	A	8.36914	A
hsa-miR-4658	6.12705	A	5.68908	A	5.99347	A	6.46992	A
hsa-miR-4659a-3p	13.6558	A	16.6053	A	11.7739	A	9.82691	A
hsa-miR-4659a-5p	26.9142	P	24.9784	P	52.2357	P	53.7036	P
hsa-miR-4659b-3p	11.6931	A	10.1097	A	13.9565	A	10.3473	A
hsa-miR-4659b-5p	18.7085	A	9.78788	A	17.6929	A	13.0288	A
hsa-miR-466	51.4283	P	44.7827	P	36.5653	P	55.4283	P
hsa-miR-4660	7.87419	A	7.00082	A	7.12456	A	6.70538	A
hsa-miR-4661-3p	10.3079	A	8.99086	A	11.3109	A	8.56282	A
hsa-miR-4661-5p	11.4114	A	11.6372	A	7.7454	A	9.21169	A
hsa-miR-4662a-3p	13.0814	A	9.83497	A	8.23139	A	8.09298	A
hsa-miR-4662a-5p	14.619	A	24.6962	A	14.6287	A	28.4874	A
hsa-miR-4662b	8.3508	A	9.11751	A	9.22898	A	7.75641	A
hsa-miR-4663	7.08338	A	7.69638	A	7.0689	A	7.60013	A
hsa-miR-4664-3p	18.8153	P	18.7051	P	12.5371	A	10.9705	A
hsa-miR-4664-5p	8.90403	A	9.30759	A	8.18833	A	8.57813	A
hsa-miR-4665-3p	6.5535	A	8.49728	A	7.18605	A	7.74931	A
hsa-miR-4665-5p	7.37525	A	8.45885	A	6.20106	A	7.37525	A
hsa-miR-4666a-3p	48.048	P	47.5543	P	45.1674	P	61.8819	P
hsa-miR-4666a-5p	23.8236	A	12.765	A	12.8574	A	19.296	A
hsa-miR-4666b	8.39721	A	8.4517	A	8.6968	A	8.81456	A
hsa-miR-4667-3p	40.5702	P	29.7998	P	41.3817	P	60.38	P
hsa-miR-4667-5p	14.1707	A	13.8542	A	12.9716	A	11.1202	A
hsa-miR-4668-3p	11.015	A	11.015	A	10.841	A	11.015	A
hsa-miR-4668-5p	13041.8	P	13051.8	P	12349.4	P	9184.81	P
hsa-miR-4669	12.7546	A	10.6326	A	11.2467	A	7.96348	A
hsa-miR-4670-3p	8.335	A	9.90339	A	11.1992	A	8.9283	A
hsa-miR-4670-5p	12.1694	A	12.8032	A	14.512	A	14.3779	A
hsa-miR-4671-3p	9.66431	A	9.52434	A	12.3529	A	11.2061	A
hsa-miR-4671-5p	10.0053	A	12.5985	A	12.4379	A	13.616	A
hsa-miR-4672	9.97654	A	10.3144	A	15.2607	A	12.235	A
hsa-miR-4673	7.42393	A	6.63012	A	6.04635	A	7.0815	A
hsa-miR-4674	19.7778	P	9.70405	A	17.0925	A	14.2918	P
hsa-miR-4675	7.34066	A	6.41765	A	5.96195	A	6.43126	A
hsa-miR-4676-3p	26.4704	P	18.6625	A	40.295	P	14.9474	A
hsa-miR-4676-5p	6.33966	A	7.22456	A	6.36382	A	7.27161	A
hsa-miR-4677-3p	14.6178	A	33.6043	P	19.3963	P	16.3863	A
hsa-miR-4677-5p	9.07561	A	8.66834	A	8.09573	A	8.18143	A
hsa-miR-4678	7.56789	A	6.4408	A	8.29156	A	6.91702	A
hsa-miR-4679	9.88268	A	9.0662	A	9.48579	A	9.31421	A
hsa-miR-4680-3p	10.5739	A	10.4708	A	10.5739	A	10.678	A
hsa-miR-4680-5p	8.08419	A	11.2012	A	9.2021	A	8.15015	A
hsa-miR-4681	8.36917	A	10.7397	A	9.12771	A	8.19935	A
hsa-miR-4682	11.243	A	17.5984	A	9.91429	A	9.10439	A
hsa-miR-4683	7.93077	A	8.21723	A	8.57229	A	7.68295	A
hsa-miR-4684-3p	7.51523	A	8.32561	A	7.52412	A	8.09942	A
hsa-miR-4684-5p	33.7978	P	27.2768	P	53.12	P	38.9778	P
hsa-miR-4685-3p	22.4219	P	46.4847	P	34.7212	P	34.18	P
hsa-miR-4685-5p	8.91635	A	8.57883	A	7.47588	A	9.15634	A
hsa-miR-4686	9.88707	A	11.8908	A	9.7105	A	8.58879	A
hsa-miR-4687-3p	175.089	P	141.47	P	284.825	P	102.623	P
hsa-miR-4687-5p	19.8242	A	24.3267	P	29.3399	P	31.3283	P
hsa-miR-4688	7.52088	A	7.63075	A	6.46469	A	7.33763	A
hsa-miR-4689	8.90514	A	10.3188	A	8.29166	A	8.48822	A
hsa-miR-4690-3p	9.68437	A	8.47617	A	8.40994	A	9.75186	A
hsa-miR-4690-5p	7.38599	A	6.70402	A	7.11406	A	7.09504	A
hsa-miR-4691-3p	11.7171	A	25.8728	P	12.5249	A	17.5659	A
hsa-miR-4691-5p	8.80633	A	8.9394	A	9.78931	A	8.66991	A
hsa-miR-4692	7.23229	A	8.00503	A	7.39593	A	8.40543	A
hsa-miR-4693-3p	7.0975	A	8.64865	A	7.70381	A	7.05558	A
hsa-miR-4693-5p	11.125	A	8.31222	A	8.98274	A	10.1999	A
hsa-miR-4694-3p	18.4619	A	13.6166	A	24.3794	A	16.1897	A
hsa-miR-4694-5p	8.78582	A	7.68259	A	9.76113	A	7.82858	A
hsa-miR-4695-3p	10.4507	A	12.1059	A	18.4321	A	13.69	A
hsa-miR-4695-5p	10.6014	A	9.193	A	10.4009	A	11.5313	A
hsa-miR-4696	10.6943	A	14.5516	A	12.7536	A	10.5635	A
hsa-miR-4697-3p	11.8926	A	10.1658	A	11.4677	A	9.106	A
hsa-miR-4697-5p	6.67838	A	7.09553	A	6.96696	A	6.55736	A
hsa-miR-4698	14.1572	A	13.0564	A	12.803	A	11.1257	A
hsa-miR-4699-3p	25.5486	A	15.9926	P	15.0625	A	21.7584	A
hsa-miR-4699-5p	6.44003	A	6.80045	A	8.01092	A	7.73695	A
hsa-miR-4700-3p	12.178	A	9.4374	A	9.22584	A	9.59898	A
hsa-miR-4700-5p	6.80123	A	7.93851	A	7.05133	A	6.36618	A
hsa-miR-4701-3p	8.07984	A	8.12837	A	9.64593	A	6.50171	A
hsa-miR-4701-5p	19.0252	P	21.6661	P	19.5364	P	17.7021	A
hsa-miR-4703-3p	9.56785	A	7.8853	A	7.31002	A	7.64975	A
hsa-miR-4703-5p	26.6778	P	25.7914	P	15.5908	A	24.6653	A
hsa-miR-4704-3p	19.595	A	13.4261	A	25.6726	P	24.6302	P
hsa-miR-4704-5p	9.33414	A	8.66586	A	9.52587	A	8.65148	A
hsa-miR-4705	15.9893	A	20.3399	A	23.7215	A	21.1211	A
hsa-miR-4706	7.83189	A	8.70068	A	7.88095	A	6.96871	A
hsa-miR-4707-3p	7.70684	A	8.08987	A	13.4948	A	8.67153	A
hsa-miR-4707-5p	11.7078	P	9.56109	A	30.8275	P	12.6065	P
hsa-miR-4708-3p	46.0354	P	51.3229	P	28.8355	P	40.8297	P
hsa-miR-4708-5p	9.46531	A	8.13846	A	12.2704	A	9.08068	A
hsa-miR-4709-3p	6.32225	A	6.89713	A	6.53158	A	6.24573	A
hsa-miR-4709-5p	13.7923	A	9.66347	A	15.4074	A	15.4201	A
hsa-miR-4710	8.66899	A	9.22603	A	8.43246	A	9.22898	A
hsa-miR-4711-3p	23.1112	A	20.0571	P	21.9029	P	22.0691	P
hsa-miR-4711-5p	9.62516	A	11.3301	A	6.90231	A	10.3471	A
hsa-miR-4712-3p	8.76397	A	8.82501	A	9.24445	A	8.96004	A
hsa-miR-4712-5p	20.318	A	40.6359	P	21.3025	A	24.3138	A
hsa-miR-4713-3p	6.19453	A	6.85931	A	6.13084	A	6.36147	A
hsa-miR-4713-5p	26.9475	P	44.2963	P	45.5612	P	25.0419	P
hsa-miR-4714-3p	13.6462	A	13.0564	A	11.5647	A	17.6616	A
hsa-miR-4714-5p	17.406	A	12.3103	A	16.3359	P	10.3767	A
hsa-miR-4715-3p	11.1933	A	14.1571	A	11.4901	A	11.2703	A
hsa-miR-4715-5p	6.65547	A	6.13661	A	7.52591	A	6.97637	A
hsa-miR-4716-3p	7.07249	A	7.03006	A	5.92082	A	6.40856	A
hsa-miR-4716-5p	49.5797	P	26.5968	P	30.5809	P	40.9964	P
hsa-miR-4717-3p	8.14372	A	9.19774	A	8.57387	A	8.98379	A
hsa-miR-4717-5p	20.2052	A	12.9998	A	19.1385	A	12.6793	A
hsa-miR-4718	10.4942	A	11.7078	A	19.5376	A	13.5159	A
hsa-miR-4719	28.7981	P	45.2394	P	21.2533	P	43.7731	P
hsa-miR-4720-3p	12.6107	A	14.2873	A	17.0925	P	14.1355	A
hsa-miR-4720-5p	549.944	P	935.122	P	902.09	P	377.634	P
hsa-miR-4721	7.74545	A	8.25497	A	7.82473	A	7.68371	A
hsa-miR-4722-3p	10.2285	A	12.2636	A	16.2655	A	18.3307	P
hsa-miR-4722-5p	6.69139	A	6.64893	A	7.14561	A	6.70795	A
hsa-miR-4723-3p	26.79	P	38.7002	P	32.9498	P	35.9805	P
hsa-miR-4723-5p	8.35079	A	8.62978	A	7.42617	A	7.09471	A
hsa-miR-4724-3p	14.4507	A	12.1975	A	13.1836	A	11.6206	A
hsa-miR-4724-5p	7.07452	A	6.99583	A	7.74957	A	8.72286	A
hsa-miR-4725-3p	7.07249	A	7.25914	A	6.42767	A	6.56658	A
hsa-miR-4725-5p	17.8252	A	10.8201	A	31.4484	P	14.36	A
hsa-miR-4726-3p	11.3804	A	9.82949	A	12.4361	A	14.3976	P
hsa-miR-4726-5p	6.9939	A	6.47947	A	6.57091	A	6.24284	A
hsa-miR-4727-3p	6.9939	A	8.40668	A	9.73495	A	7.5626	A
hsa-miR-4727-5p	14.0051	A	13.8638	A	12.7792	A	14.9816	A
hsa-miR-4728-3p	9.36279	A	14.3407	A	22.1987	P	10.5821	A
hsa-miR-4728-5p	6.80123	A	9.26902	A	6.7773	A	6.7773	A
hsa-miR-4729	8.98893	A	8.74297	A	9.8142	A	12.1472	A
hsa-miR-4730	11.565	A	11.7771	A	10.1694	A	8.57303	A
hsa-miR-4731-3p	13.7763	A	20.8679	A	14.5899	P	11.0677	A
hsa-miR-4731-5p	7.09762	A	8.16157	A	7.15138	A	6.60813	A
hsa-miR-4732-3p	15.9893	A	14.6356	A	14.5286	A	13.6462	P
hsa-miR-4732-5p	7.85082	A	8.03355	A	7.87262	A	7.31706	A
hsa-miR-4733-3p	17.2359	A	15.2395	P	16.2517	P	23.0642	P
hsa-miR-4733-5p	30.1165	P	13.5666	A	17.9015	A	21.3354	P
hsa-miR-4734	14.6409	A	11.8816	A	30.2991	P	17.0613	P
hsa-miR-4735-3p	15.5121	A	10.3657	A	13.5535	A	9.96055	A
hsa-miR-4735-5p	15.0913	A	13.4782	A	28.2338	P	31.414	A
hsa-miR-4736	8.76677	A	8.43463	A	8.81572	A	8.23236	A
hsa-miR-4737	8.07066	A	7.5945	A	9.0141	A	9.106	A
hsa-miR-4738-3p	7.56202	A	8.42375	A	8.04953	A	8.29661	A
hsa-miR-4738-5p	13.7137	A	17.6561	A	11.9677	A	14.7569	A
hsa-miR-4739	47.9593	P	20.6291	P	58.504	P	32.7541	P
hsa-miR-4740-3p	8.3508	A	10.3546	A	9.02704	A	8.22512	A
hsa-miR-4740-5p	7.11246	A	7.6193	A	6.88641	A	7.15192	A
hsa-miR-4741	8.93867	A	7.40667	A	9.16046	A	8.11831	A
hsa-miR-4742-3p	14.247	A	12.4158	A	10.1123	A	11.9708	A
hsa-miR-4742-5p	12.5292	A	21.1572	A	11.7145	A	13.1716	A
hsa-miR-4743-3p	10.5609	A	10.423	A	8.77448	A	11.7645	A
hsa-miR-4743-5p	8.06476	A	11.6966	A	8.65381	A	7.96119	A
hsa-miR-4744	10.4602	A	11.2434	A	9.30736	A	13.0991	A
hsa-miR-4745-3p	7.90265	A	8.91647	A	8.94131	A	7.9531	A
hsa-miR-4745-5p	9.34105	A	11.7776	A	14.5159	P	10.8505	P
hsa-miR-4746-3p	7.02792	A	5.9488	A	8.00055	A	6.52742	A
hsa-miR-4746-5p	11.9026	A	13.3953	A	9.7144	A	10.7537	A
hsa-miR-4747-3p	8.37209	A	8.28719	A	8.59014	A	8.45297	A
hsa-miR-4747-5p	6.10143	A	5.78745	A	6.40338	A	6.10143	A
hsa-miR-4748	6.76272	A	6.63685	A	6.84256	A	6.59541	A
hsa-miR-4749-3p	14.2796	P	13.1553	P	18.2089	P	15.1019	P
hsa-miR-4749-5p	10.3096	A	11.859	A	9.21865	A	8.98255	A
hsa-miR-4750-3p	15.564	P	38.9906	P	19.2956	P	11.2734	P
hsa-miR-4750-5p	7.76783	A	7.09371	A	7.80845	A	7.47526	A
hsa-miR-4751	7.69361	A	6.72784	A	6.17439	A	7.21808	A
hsa-miR-4752	9.30408	A	8.21723	A	7.25447	A	7.50169	A
hsa-miR-4753-3p	26.2546	A	21.1824	A	18.299	A	30.3435	A
hsa-miR-4753-5p	9.0522	A	10.3913	A	13.0147	A	9.37666	A
hsa-miR-4754	6.65214	A	8.66103	A	6.95627	A	7.75454	A
hsa-miR-4755-3p	8.87917	A	6.82115	A	8.87917	A	9.58826	A
hsa-miR-4755-5p	18.5248	A	20.2688	A	35.0659	P	18.3366	A
hsa-miR-4756-3p	12.2401	A	14.0652	A	11.6231	A	13.4777	A
hsa-miR-4756-5p	7.45609	A	8.00771	A	7.94999	A	7.99275	A
hsa-miR-4757-3p	12.2249	A	9.76014	A	8.0697	A	10.693	A
hsa-miR-4757-5p	8.0874	A	7.68358	A	7.48835	A	7.47821	A
hsa-miR-4758-3p	16.4776	P	29.3027	P	21.9181	P	20.5927	P
hsa-miR-4758-5p	7.48087	A	7.45265	A	7.35167	A	7.90882	A
hsa-miR-4759	7.45322	A	7.58748	A	9.80683	A	8.64524	A
hsa-miR-4760-3p	15.7661	A	14.242	A	13.7674	A	18.8545	A
hsa-miR-4760-5p	7.13052	A	8.34755	A	7.62779	A	6.80123	A
hsa-miR-4761-3p	7.74209	A	6.97302	A	8.6281	A	9.88653	A
hsa-miR-4761-5p	9.58613	A	7.93851	A	10.8585	A	9.96184	A
hsa-miR-4762-3p	12.0328	A	10.8658	A	14.2153	A	11.2545	A
hsa-miR-4762-5p	41.0584	P	42.0346	P	32.9813	P	38.9416	P
hsa-miR-4763-3p	20.7849	P	18.8306	P	104.514	P	23.3794	P
hsa-miR-4763-5p	12.3434	A	13.5592	A	13.4452	A	12.544	A
hsa-miR-4764-3p	47.6228	P	35.5769	P	38.669	P	31.2657	P
hsa-miR-4764-5p	6.51889	A	6.62752	A	7.34066	A	6.069	A
hsa-miR-4765	7.03222	A	7.8417	A	8.98394	A	7.8417	A
hsa-miR-4766-3p	8.97892	A	7.99458	A	10.0192	A	8.12453	A
hsa-miR-4766-5p	8.62054	A	8.63583	A	9.2969	A	9.04363	A
hsa-miR-4767	7.55916	A	6.9889	A	9.32993	A	7.83119	A
hsa-miR-4768-3p	10.2085	A	12.4223	A	9.54393	A	13.651	A
hsa-miR-4768-5p	23.0625	A	12.2294	A	10.7254	A	13.3353	A
hsa-miR-4769-3p	13.0164	A	24.6833	P	33.1733	P	40.5683	P
hsa-miR-4769-5p	5.72459	A	5.53134	A	5.45908	A	5.58107	A
hsa-miR-4770	9.8722	A	10.8085	A	9.81789	A	15.678	A
hsa-miR-4771	14.2756	A	15.5352	A	11.449	A	10.2336	A
hsa-miR-4772-3p	16.7869	A	23.8802	P	18.5412	A	19.9968	P
hsa-miR-4772-5p	8.53881	A	14.2308	A	12.1497	A	12.1497	A
hsa-miR-4773	11.7437	A	11.4528	A	16.7052	A	8.34058	A
hsa-miR-4774-3p	16.5063	A	13.6967	A	13.2776	A	18.6094	A
hsa-miR-4774-5p	7.18059	A	11.4514	A	7.36564	A	7.33699	A
hsa-miR-4775	11.7078	A	12.7269	A	8.65381	A	10.2871	A
hsa-miR-4776-3p	21.6599	A	22.3366	P	19.4262	A	24.905	P
hsa-miR-4776-5p	9.73495	A	10.4757	A	8.32089	A	7.81688	A
hsa-miR-4777-3p	31.7601	A	15.6349	A	17.1994	A	29.6811	A
hsa-miR-4777-5p	7.72354	A	7.9185	A	8.75016	A	7.93071	A
hsa-miR-4778-3p	13.0009	A	21.1143	A	9.41663	A	14.876	A
hsa-miR-4778-5p	8.01479	A	6.97576	A	7.76292	A	7.64633	A
hsa-miR-4779	9.77224	A	7.80418	A	7.85316	A	8.06043	A
hsa-miR-4780	28.3694	P	25.6501	P	26.9079	P	22.8348	P
hsa-miR-4781-3p	7.60471	A	8.69589	A	9.07708	A	7.49841	A
hsa-miR-4781-5p	7.55102	A	8.96768	A	7.97773	A	8.4383	A
hsa-miR-4782-3p	8.46489	A	9.81543	A	9.2304	A	13.1866	A
hsa-miR-4782-5p	8.8001	A	8.47798	A	7.66357	A	8.82603	A
hsa-miR-4783-3p	7.8122	A	8.14524	A	9.3925	A	7.06853	A
hsa-miR-4783-5p	8.19721	A	7.23155	A	8.45435	A	8.45325	A
hsa-miR-4784	7.18114	A	6.96724	A	6.622	A	6.77107	A
hsa-miR-4785	8.38598	A	8.33301	A	6.98444	A	6.93458	A
hsa-miR-4786-3p	9.04035	A	7.76591	A	8.76634	A	9.29457	A
hsa-miR-4786-5p	11.1719	A	10.9351	A	9.67831	A	8.27971	A
hsa-miR-4787-3p	7.89049	A	7.76785	A	7.81326	A	7.46783	A
hsa-miR-4787-5p	1588.27	P	1466.7	P	2367.78	P	1294	P
hsa-miR-4788	9.61185	A	10.216	A	10.1951	A	9.78478	A
hsa-miR-4789-3p	16.3577	A	14.2777	A	17.0583	A	36.6384	P
hsa-miR-4789-5p	10.4902	A	7.13267	A	8.00079	A	10.8662	A
hsa-miR-4790-3p	6.7641	A	7.47271	A	6.1228	A	7.62343	A
hsa-miR-4790-5p	40.6438	P	23.3586	A	34.802	P	37.3342	P
hsa-miR-4791	11.837	A	12.3289	A	11.5827	A	24.8421	A
hsa-miR-4792	11.4145	A	9.7553	A	11.2434	A	9.22898	A
hsa-miR-4793-3p	9.30303	A	9.3925	A	11.8658	A	12.4041	A
hsa-miR-4793-5p	17.2408	P	14.5966	A	12.6405	A	14.7284	A
hsa-miR-4794	12.7425	A	12.3489	A	11.3925	A	12.377	A
hsa-miR-4795-3p	15.1026	A	13.8278	A	15.2089	A	17.603	A
hsa-miR-4795-5p	9.20933	A	11.1621	A	10.114	A	9.26697	A
hsa-miR-4796-3p	7.29185	A	9.28684	A	7.99969	A	7.95776	A
hsa-miR-4796-5p	24.4041	A	19.6416	A	19.7468	A	29.3704	A
hsa-miR-4797-3p	12.4648	A	10.023	A	21.3754	A	12.7723	A
hsa-miR-4797-5p	10.133	A	10.9761	A	14.5433	A	15.1588	A
hsa-miR-4798-3p	10.7001	A	21.4053	A	14.8852	A	10.3401	A
hsa-miR-4798-5p	8.75472	A	11.229	A	8.48524	A	7.55372	A
hsa-miR-4799-3p	9.18993	A	9.7109	A	12.3875	A	12.6388	A
hsa-miR-4799-5p	15.07	A	15.547	A	18.03	A	13.2292	A
hsa-miR-4800-3p	27.7485	P	23.0912	P	29.4631	P	35.4056	P
hsa-miR-4800-5p	8.89543	A	6.78903	A	7.79926	A	6.93538	A
hsa-miR-4801	175.593	P	103.531	P	132.769	P	132.34	P
hsa-miR-4802-3p	8.84061	A	11.5138	A	9.73495	A	9.83604	A
hsa-miR-4802-5p	6.82281	A	7.96426	A	8.05009	A	8.20525	A
hsa-miR-4803	10.1696	A	7.66066	A	9.69352	A	13.5979	A
hsa-miR-4804-3p	10.9408	A	23.0613	P	12.8898	A	16.2419	A
hsa-miR-4804-5p	6.7714	A	6.73599	A	6.54849	A	8.48709	A
hsa-miR-483-3p	53.6365	P	39.6834	P	69.2202	P	57.4952	P
hsa-miR-483-5p	11.6769	A	8.48827	A	6.96683	A	6.78533	A
hsa-miR-484	12.5926	A	11.2434	A	14.3034	A	8.62829	A
hsa-miR-485-3p	18.3449	P	13.5733	A	19.5157	A	14.7655	A
hsa-miR-485-5p	7.7696	A	7.01125	A	6.82465	A	7.89049	A
hsa-miR-486-3p	57.0173	P	19.3247	P	21.5321	P	13.6424	A
hsa-miR-486-5p	50.9464	P	26.5949	P	30.0433	P	42.879	P
hsa-miR-487a-3p	12.7008	A	13.9633	A	12.6387	A	11.2285	A
hsa-miR-487a-5p	8.50123	A	8.02853	A	7.89594	A	7.17813	A
hsa-miR-487b-3p	12.1618	A	10.7362	A	10.4679	A	13.0139	A
hsa-miR-487b-5p	11.9191	A	9.23531	A	9.05563	A	7.28175	A
hsa-miR-488-3p	10.0184	A	8.91329	A	9.63309	A	11.5625	A
hsa-miR-488-5p	24.9627	A	26.5932	P	25.7984	P	24.2166	A
hsa-miR-489-3p	21.9922	A	30.8231	P	39.063	P	22.3946	A
hsa-miR-489-5p	7.03159	A	6.95403	A	6.84009	A	6.91637	A
hsa-miR-490-3p	19.0985	A	15.3724	A	14.61	A	11.7942	A
hsa-miR-490-5p	16.5258	A	14.7028	A	13.2469	A	25.4583	P
hsa-miR-491-3p	19.6538	P	24.342	P	17.7567	P	28.0174	P
hsa-miR-491-5p	25.6025	P	40.1725	P	17.8732	A	12.7267	A
hsa-miR-492	9.25586	A	9.71464	A	9.62456	A	7.72328	A
hsa-miR-493-3p	7.56723	A	7.04591	A	6.91509	A	6.6433	A
hsa-miR-493-5p	10.0769	A	9.74365	A	10.7919	A	9.96077	A
hsa-miR-494-3p	53.5578	P	38.7093	P	67.8376	P	48.9491	P
hsa-miR-494-5p	8.75341	A	7.4914	A	10.1033	A	8.21545	A
hsa-miR-495-3p	60.3917	P	10.3546	P	32.8096	P	24.9555	A
hsa-miR-495-5p	11.2434	A	8.93467	A	9.14215	A	8.95077	A
hsa-miR-496	12.5773	A	11.8872	A	10.8755	A	10.2035	A
hsa-miR-497-3p	13.1561	A	14.2087	A	16.0437	P	16.4567	A
hsa-miR-497-5p	12.584	A	14.6706	A	18.7412	A	15.6027	A
hsa-miR-498	14.2777	A	14.1968	A	10.9261	A	9.71434	A
hsa-miR-4999-3p	107.859	P	82.7809	P	109.126	P	85.0263	P
hsa-miR-4999-5p	7.29848	A	6.69369	A	7.95001	A	8.0874	A
hsa-miR-499a-3p	11.836	A	10.7536	A	15.8878	A	24.3459	A
hsa-miR-499a-5p	11.0195	A	8.68397	A	20.7032	A	8.62379	A
hsa-miR-499b-3p	17.2629	A	12.2449	A	20.309	P	22.8436	A
hsa-miR-499b-5p	11.8868	A	9.24524	A	12.1849	A	13.4681	A
hsa-miR-5000-3p	11.3341	A	16.4362	A	13.8444	A	11.727	A
hsa-miR-5000-5p	9.59084	A	10.1023	A	9.37254	A	9.83604	A
hsa-miR-5001-3p	17.2115	A	18.3556	P	23.0596	A	15.4772	A
hsa-miR-5001-5p	16.8183	P	10.6087	A	19.8743	P	10.8574	A
hsa-miR-5002-3p	15.1899	A	19.8925	A	36.5664	P	15.7707	A
hsa-miR-5002-5p	7.8196	A	7.72722	A	6.75168	A	6.88181	A
hsa-miR-5003-3p	7.84261	A	7.80101	A	8.42193	A	8.62616	A
hsa-miR-5003-5p	20.9843	A	27.2961	P	18.3366	A	23.2256	A
hsa-miR-5004-3p	7.71253	A	10.4421	A	9.54089	A	9.04534	A
hsa-miR-5004-5p	9.41097	A	13.3354	A	9.97828	A	9.575	A
hsa-miR-5006-3p	47.0948	P	30.1831	P	51.6703	P	63.1153	P
hsa-miR-5006-5p	8.42309	A	8.18253	A	7.89469	A	7.21459	A
hsa-miR-5007-3p	21.9057	A	31.0332	P	20.3051	A	32.4751	P
hsa-miR-5007-5p	8.0874	A	8.4945	A	8.64014	A	7.62075	A
hsa-miR-5008-3p	12.3273	A	11.1919	A	11.7179	A	14.0224	A
hsa-miR-5008-5p	6.72784	A	6.78179	A	6.74981	A	6.60328	A
hsa-miR-5009-3p	30.3821	P	41.0662	P	33.4223	P	47.0912	P
hsa-miR-5009-5p	6.80123	A	6.64856	A	6.32868	A	6.80619	A
hsa-miR-500a-3p	22.5984	P	44.1178	P	55.5821	P	32.8397	P
hsa-miR-500a-5p	16.1148	A	27.1115	P	28.673	P	19.3178	A
hsa-miR-500b-3p	11.9062	A	17.7398	A	23.7372	P	13.903	A
hsa-miR-500b-5p	32.8025	P	16.9758	P	16.6861	P	22.1479	P
hsa-miR-5010-3p	12.3197	A	17.5982	A	11.3005	A	10.2684	A
hsa-miR-5010-5p	8.06186	A	7.50647	A	7.96119	A	7.77557	A
hsa-miR-5011-3p	8.89324	A	8.12655	A	7.96461	A	8.42239	A
hsa-miR-5011-5p	18.3842	P	15.6901	A	15.5128	A	35.2467	P
hsa-miR-501-3p	10.3563	A	16.6333	A	14.543	A	13.8522	A
hsa-miR-501-5p	12.1053	A	11.038	A	8.69253	A	11.038	A
hsa-miR-502-3p	21.0192	P	37.0069	P	55.5604	P	22.4536	P
hsa-miR-502-5p	16.4931	A	12.837	A	17.2382	A	19.595	A
hsa-miR-503-3p	6.58385	A	7.0949	A	6.48111	A	6.48841	A
hsa-miR-503-5p	25.0199	P	54.1725	P	22.9572	P	25.4099	P
hsa-miR-504-3p	7.7912	A	7.82185	A	7.81037	A	7.405	A
hsa-miR-504-5p	11.873	A	10.2671	A	8.95077	A	11.6513	A
hsa-miR-5047	7.56259	A	7.69797	A	9.7357	A	8.20728	A
hsa-miR-505-3p	19.824	A	13.9955	A	23.7719	P	30.5124	P
hsa-miR-505-5p	8.32343	A	9.75249	A	7.21064	A	7.94283	A
hsa-miR-506-3p	9.43502	A	11.8454	A	12.0825	A	9.24984	A
hsa-miR-506-5p	8.78673	A	8.46582	A	8.30088	A	8.85782	A
hsa-miR-507	8.74221	A	8.84924	A	8.82259	A	8.97172	A
hsa-miR-508-3p	7.32674	A	7.77963	A	6.98287	A	7.31761	A
hsa-miR-508-5p	14.6288	A	8.48827	A	9.91429	A	8.8001	A
hsa-miR-5087	6.82217	A	6.43935	A	6.11904	A	6.50597	A
hsa-miR-5088-3p	39.8785	P	36.8325	P	26.3623	P	46.1782	P
hsa-miR-5088-5p	6.29804	A	6.46481	A	6.79598	A	7.68134	A
hsa-miR-5089-3p	15.9713	A	16.5743	A	17.3979	A	11.9368	A
hsa-miR-5089-5p	6.82842	A	8.11589	A	6.31029	A	7.08329	A
hsa-miR-5090	9.6006	A	8.80234	A	8.02611	A	8.20811	A
hsa-miR-5091	8.3508	A	9.02303	A	8.99385	A	9.32641	A
hsa-miR-5092	11.9023	A	9.88815	A	8.97489	A	11.4351	A
hsa-miR-5093	6.55362	A	6.34904	A	6.63685	A	6.39446	A
hsa-miR-509-3-5p	10.0825	A	8.89877	A	10.375	A	9.42559	A
hsa-miR-509-3p	7.26434	A	7.38949	A	6.38512	A	7.31783	A
hsa-miR-5094	12.3696	A	12.6519	A	12.6065	A	15.9658	A
hsa-miR-5095	8.91635	A	12.1162	A	9.56109	A	9.62746	A
hsa-miR-509-5p	14.5189	A	13.3632	A	13.6462	A	14.4616	A
hsa-miR-5096	10.2279	A	8.79142	A	10.6814	A	7.51989	A
hsa-miR-5100	194.922	P	177.872	P	123.266	P	99.0417	P
hsa-miR-510-3p	8.73627	A	8.67011	A	8.73627	A	8.80294	A
hsa-miR-510-5p	12.7408	A	8.95077	A	11.6282	A	13.2366	A
hsa-miR-511-3p	14.0753	A	13.8059	A	11.6495	A	16.1868	A
hsa-miR-511-5p	10.3409	A	9.68691	A	9.68691	A	7.54788	A
hsa-miR-512-3p	7.96567	A	7.35379	A	7.593	A	8.56349	A
hsa-miR-512-5p	14.9539	A	10.5534	A	14.2777	A	25.8413	P
hsa-miR-513a-3p	9.47189	A	8.83459	A	8.85974	A	9.60552	A
hsa-miR-513a-5p	15.6104	A	15.1078	A	14.9539	A	15.4514	A
hsa-miR-513b-3p	7.77034	A	8.26306	A	7.56666	A	8.76345	A
hsa-miR-513b-5p	11.1358	A	12.2244	A	12.5587	A	12.3902	A
hsa-miR-513c-3p	9.66449	A	10.4516	A	11.5648	A	9.50155	A
hsa-miR-513c-5p	11.5994	A	9.63556	A	7.31604	A	9.57142	A
hsa-miR-514a-3p	8.97305	A	7.79984	A	9.05109	A	10.4125	A
hsa-miR-514a-5p	7.67801	A	7.50393	A	7.67801	A	9.16193	A
hsa-miR-514b-3p	9.32713	A	9.11671	A	10.5607	A	12.3709	A
hsa-miR-514b-5p	10.8593	A	9.89787	A	9.27237	A	9.84029	A
hsa-miR-515-3p	7.80678	A	8.22016	A	7.99326	A	9.55748	A
hsa-miR-515-5p	114.686	P	126.01	P	300.676	P	79.8775	P
hsa-miR-516a-3p	24.3459	A	12.8298	A	17.49	A	16.1145	A
hsa-miR-516a-5p	8.33603	A	9.51012	A	8.57463	A	8.44809	A
hsa-miR-516b-3p	24.3459	A	12.8298	A	17.49	A	16.1145	A
hsa-miR-516b-5p	7.08346	A	7.32346	A	8.1763	A	9.56288	A
hsa-miR-517-5p	40.8889	P	20.0889	A	14.5074	A	14.507	A
hsa-miR-517a-3p	11.9518	A	12.0233	A	10.0907	A	11.2575	A
hsa-miR-517b-3p	11.9518	A	12.0233	A	10.0907	A	11.2575	A
hsa-miR-517c-3p	9.44251	A	10.5347	A	11.9092	A	13.0272	A
hsa-miR-5186	7.07249	A	8.27418	A	6.80123	A	6.64172	A
hsa-miR-5187-3p	27.9803	P	17.2046	P	29.6825	P	29.9322	P
hsa-miR-5187-5p	5.80129	A	6.09219	A	5.58526	A	5.72382	A
hsa-miR-5188	14.2704	A	10.8659	A	11.5503	A	13.3142	A
hsa-miR-5189-3p	16.3987	A	17.3627	A	17.3316	A	16.3693	A
hsa-miR-5189-5p	8.8001	A	9.27536	A	7.62779	A	8.37819	A
hsa-miR-518a-3p	7.65675	A	8.19551	A	6.85149	A	7.24847	A
hsa-miR-518a-5p	18.0979	A	17.9665	A	13.0149	A	13.2692	A
hsa-miR-518b	12.7823	A	12.3924	A	16.1459	A	12.3187	A
hsa-miR-518c-3p	12.1746	A	7.96278	A	9.28748	A	12.2408	A
hsa-miR-518c-5p	7.49982	A	7.4765	A	8.53779	A	9.07494	A
hsa-miR-518d-3p	14.9491	A	12.2893	A	10.812	A	12.2893	A
hsa-miR-518d-5p	12.1637	A	11.0636	A	9.74024	A	10.8063	A
hsa-miR-518e-3p	9.15189	A	7.97501	A	12.5804	A	9.28922	A
hsa-miR-518e-5p	8.2562	A	8.51115	A	8.55953	A	8.91104	A
hsa-miR-518f-3p	7.89148	A	7.15352	A	6.91478	A	6.73768	A
hsa-miR-518f-5p	8.53655	A	13.0969	A	14.4561	A	13.2057	A
hsa-miR-5190	16.9149	A	9.30211	A	12.9821	A	13.1939	A
hsa-miR-5191	8.14957	A	7.25311	A	6.43621	A	6.19977	A
hsa-miR-5192	7.12699	A	6.66868	A	7.01577	A	6.46995	A
hsa-miR-5193	59.9563	P	51.0982	P	81.0455	P	126.56	P
hsa-miR-5194	6.40995	A	6.78754	A	5.82247	A	5.67603	A
hsa-miR-5195-3p	18.1707	A	13.4556	A	12.3024	A	11.126	A
hsa-miR-5195-5p	9.9457	A	19.0308	A	15.2237	A	12.7437	A
hsa-miR-5196-3p	73.8883	P	32.4556	P	30.3707	P	82.4358	P
hsa-miR-5196-5p	6.98838	A	7.16714	A	6.98838	A	6.76079	A
hsa-miR-5197-3p	6.4817	A	6.29426	A	7.34066	A	7.06743	A
hsa-miR-5197-5p	17.502	A	22.476	P	38.3912	P	19.6069	P
hsa-miR-519a-3p	7.71977	A	8.18376	A	8.63699	A	13.2174	A
hsa-miR-519a-5p	8.2562	A	8.51115	A	8.55953	A	8.91104	A
hsa-miR-519b-3p	10.7737	A	6.82449	A	13.0339	A	10.2207	A
hsa-miR-519b-5p	8.2562	A	8.51115	A	8.55953	A	8.91104	A
hsa-miR-519c-3p	7.99504	A	7.1131	A	7.84045	A	7.39439	A
hsa-miR-519c-5p	8.2562	A	8.51115	A	8.55953	A	8.91104	A
hsa-miR-519d-3p	12.1319	A	13.6462	A	9.23058	A	13.7168	A
hsa-miR-519d-5p	14.5392	A	15.0314	A	18.8898	A	17.1332	A
hsa-miR-519e-3p	10.2066	A	10.3416	A	10.0556	A	8.28482	A
hsa-miR-519e-5p	11.3095	A	19.0308	A	22.4876	A	21.5161	A
hsa-miR-520a-3p	9.61481	A	9.87248	A	9.0156	A	8.86177	A
hsa-miR-520a-5p	14.3883	A	18.6446	A	14.7556	A	13.6217	A
hsa-miR-520b	7.18818	A	6.82115	A	7.88579	A	9.07032	A
hsa-miR-520c-3p	8.25597	A	7.86296	A	8.13875	A	8.43075	A
hsa-miR-520c-5p	12.1637	A	11.0636	A	9.74024	A	10.8063	A
hsa-miR-520d-3p	8.18054	A	7.56202	A	7.79138	A	8.45358	A
hsa-miR-520d-5p	17.0105	A	24.0865	A	17.0105	A	18.1977	A
hsa-miR-520e	7.02312	A	7.17801	A	9.13118	A	8.2415	A
hsa-miR-520f-3p	8.71684	A	7.87759	A	7.24758	A	8.48457	A
hsa-miR-520f-5p	16.5252	A	17.0427	A	12.9536	A	16.2633	A
hsa-miR-520g-3p	10.8224	A	10.178	A	8.83891	A	11.3269	A
hsa-miR-520g-5p	8.58662	A	9.6625	A	9.65777	A	10.2713	A
hsa-miR-520h	9.20862	A	8.75719	A	10.2284	A	11.1913	A
hsa-miR-521	13.344	A	13.0323	A	13.4993	A	13.7925	A
hsa-miR-522-3p	9.55468	A	9.55468	A	8.69618	A	9.72498	A
hsa-miR-522-5p	8.2562	A	8.51115	A	8.55953	A	8.91104	A
hsa-miR-523-3p	7.96944	A	8.40065	A	7.1945	A	7.18991	A
hsa-miR-523-5p	8.2562	A	8.51115	A	8.55953	A	8.91104	A
hsa-miR-524-3p	8.15075	A	7.55531	A	7.35347	A	6.60538	A
hsa-miR-524-5p	13.1486	A	13.2867	A	16.8048	A	16.6015	A
hsa-miR-525-3p	7.56202	A	7.24336	A	7.02699	A	6.72784	A
hsa-miR-525-5p	13.971	A	13.1313	A	14.8922	A	18.2446	A
hsa-miR-526a	12.1637	A	11.0636	A	9.74024	A	10.8063	A
hsa-miR-526b-3p	6.8571	A	6.37356	A	6.87044	A	6.59406	A
hsa-miR-526b-5p	9.02096	A	11.8357	A	10.4009	A	13.4885	A
hsa-miR-527	18.0979	A	17.9665	A	13.0149	A	13.2692	A
hsa-miR-532-3p	59.9219	P	100.19	P	70.3235	P	44.4107	P
hsa-miR-532-5p	52.6024	P	162.946	P	101.606	P	73.4424	P
hsa-miR-539-3p	15.6104	A	14.9539	A	17.8942	A	22.2041	A
hsa-miR-539-5p	8.21722	A	6.95718	A	6.8691	A	7.12024	A
hsa-miR-541-3p	7.30582	A	7.26512	A	7.18152	A	7.26512	A
hsa-miR-541-5p	7.50795	A	6.63983	A	6.22122	A	7.35239	A
hsa-miR-542-3p	8.05112	A	8.4435	A	8.74735	A	9.21669	A
hsa-miR-542-5p	7.91847	A	7.30455	A	7.29439	A	7.742	A
hsa-miR-543	13.3462	A	10.9636	A	10.6972	A	9.22203	A
hsa-miR-544a	12.1201	A	10.0778	A	10.3338	A	11.8198	A
hsa-miR-544b	8.3508	A	9.91901	A	11.3522	A	9.76266	A
hsa-miR-545-3p	20.8037	A	18.6351	A	23.3252	P	20.8938	A
hsa-miR-545-5p	8.0874	A	10.5534	A	10.139	A	10.4666	A
hsa-miR-548a-3p	633.634	P	967.696	P	828.706	P	412.204	P
hsa-miR-548a-5p	8.33417	A	9.91429	A	8.91155	A	9.11597	A
hsa-miR-548aa	556.912	P	490.314	P	277.951	P	351.303	P
hsa-miR-548ab	7.99374	A	7.53714	A	8.04603	A	11.8019	A
hsa-miR-548ac	841.794	P	1060.28	P	879.31	P	779.821	P
hsa-miR-548ad	11.9329	A	8.67999	A	21.2364	A	13.142	A
hsa-miR-548ae	841.219	P	781.541	P	651.339	P	863.422	P
hsa-miR-548ag	7.60699	A	8.99356	A	7.55209	A	7.08107	A
hsa-miR-548ah-3p	86.7374	P	58.4587	P	79.0914	P	47.707	P
hsa-miR-548ah-5p	8.0874	A	9.86931	A	10.2664	A	10.5272	A
hsa-miR-548ai	9.82494	A	8.15554	A	8.60235	A	8.27703	A
hsa-miR-548aj-3p	395.559	P	434.143	P	372.495	P	313.166	P
hsa-miR-548aj-5p	9.69315	A	8.36402	A	8.71049	A	10.1504	A
hsa-miR-548ak	8.92932	A	7.62467	A	9.58209	A	8.27314	A
hsa-miR-548al	10.2511	A	12.7802	A	12.6872	A	17.4291	A
hsa-miR-548am-3p	61.8027	P	55.91	P	22.0331	P	70.246	P
hsa-miR-548am-5p	12.3768	A	7.44985	A	8.28301	A	11.0292	A
hsa-miR-548an	15.609	A	13.0564	A	13.1798	A	14.6685	A
hsa-miR-548ao-3p	9.83366	A	7.60711	A	9.29822	A	10.3646	A
hsa-miR-548ao-5p	7.20705	A	8.35079	A	8.19867	A	6.97914	A
hsa-miR-548ap-3p	1149.77	P	1041.57	P	681.148	P	940.504	P
hsa-miR-548ap-5p	12.7935	A	14.3033	A	9.91429	A	13.5274	A
hsa-miR-548aq-3p	452.698	P	499.296	P	379.802	P	308.473	P
hsa-miR-548aq-5p	8.07758	A	8.02699	A	10.8738	A	11.2023	A
hsa-miR-548ar-3p	18.9448	A	13.8732	A	16.385	A	17.6764	A
hsa-miR-548ar-5p	12.2373	A	12.4968	A	11.3055	A	13.5783	A
hsa-miR-548as-3p	27.2669	P	25.2011	P	35.0149	P	76.6993	P
hsa-miR-548as-5p	10.0046	A	11.9317	A	7.17493	A	8.54933	A
hsa-miR-548at-3p	64.742	P	45.5764	P	38.491	P	24.9124	P
hsa-miR-548at-5p	9.64877	A	8.53386	A	8.16373	A	7.94789	A
hsa-miR-548au-3p	12.1536	A	12.9445	A	10.8717	A	10.8505	A
hsa-miR-548au-5p	11.8195	A	9.13635	A	12.8521	A	9.07604	A
hsa-miR-548av-3p	25.0766	A	25.8178	A	26.3181	A	28.4296	A
hsa-miR-548av-5p	18.3059	A	19.9078	A	15.1075	A	21.2636	A
hsa-miR-548aw	16.0313	A	15.8578	A	21.5985	A	16.5948	P
hsa-miR-548ax	6.65552	A	6.93387	A	8.36328	A	8.00175	A
hsa-miR-548ay-3p	28.3654	P	25.5307	P	41.3723	P	36.1445	P
hsa-miR-548ay-5p	11.8931	A	9.51273	A	8.52893	A	12.0795	A
hsa-miR-548az-3p	386.435	P	269.855	P	135.741	P	224.898	P
hsa-miR-548az-5p	9.07032	A	8.96955	A	9.83281	A	12.4416	A
hsa-miR-548b-3p	12.2323	A	18.2481	A	21.8006	A	13.8208	A
hsa-miR-548b-5p	8.34661	A	7.36874	A	8.07993	A	8.68798	A
hsa-miR-548ba	9.21164	A	7.80771	A	10.5892	A	8.9452	A
hsa-miR-548c-3p	387.662	P	340.638	P	314.908	P	273.834	P
hsa-miR-548c-5p	12.3768	A	7.44985	A	8.28301	A	11.0292	A
hsa-miR-548d-3p	143.006	P	102.813	P	172.67	P	138.259	P
hsa-miR-548d-5p	9.9453	A	8.71512	A	7.55699	A	10.1608	A
hsa-miR-548e-3p	146.656	P	35.7773	P	28.9579	P	52.5151	P
hsa-miR-548e-5p	14.6982	A	19.779	P	16.7181	A	23.3856	A
hsa-miR-548f-3p	415.849	P	243.627	P	126.652	P	202.095	P
hsa-miR-548f-5p	11.3609	A	20.5894	A	15.5748	A	28.9513	A
hsa-miR-548g-3p	28.3676	A	10.2552	A	10.057	A	14.4001	A
hsa-miR-548g-5p	9.69315	A	8.36402	A	8.71049	A	10.1504	A
hsa-miR-548h-3p	578.913	P	572.423	P	371.365	P	363.425	P
hsa-miR-548h-5p	16.9565	A	8.3508	A	7.53756	A	9.15092	A
hsa-miR-548i	10.0718	A	9.27404	A	10.6823	A	10.0244	A
hsa-miR-548j-3p	324.525	P	317.01	P	231.163	P	235.528	P
hsa-miR-548j-5p	9.41984	A	8.35316	A	7.84754	A	9.61181	A
hsa-miR-548k	11.5202	A	10.3546	A	12.0627	A	11.3595	A
hsa-miR-548l	8.3508	A	6.93387	A	6.8058	A	8.21476	A
hsa-miR-548m	9.39911	A	8.35011	A	7.47081	A	8.26284	A
hsa-miR-548n	14.4438	A	10.2203	A	11.9853	A	15.0585	A
hsa-miR-548o-3p	63.9054	P	29.055	P	65.1723	P	56.7315	P
hsa-miR-548o-5p	12.3768	A	7.44985	A	8.28301	A	11.0292	A
hsa-miR-548p	29.0626	P	47.6045	P	42.8086	P	63.9077	P
hsa-miR-548q	7.74194	A	8.06902	A	8.22639	A	8.27517	A
hsa-miR-548s	10.3138	A	10.1621	A	11.6595	A	16.0591	A
hsa-miR-548t-3p	556.912	P	490.314	P	277.951	P	351.303	P
hsa-miR-548t-5p	13.2666	A	12.4524	A	10.3836	A	13.7457	A
hsa-miR-548u	23.0604	A	26.1568	P	46.4109	P	34.5091	P
hsa-miR-548v	12.6202	A	12.8299	A	15.6087	A	13.7724	A
hsa-miR-548w	9.61098	A	8.88111	A	8.46312	A	10.5926	A
hsa-miR-548x-3p	752.16	P	726.999	P	530.92	P	627.684	P
hsa-miR-548x-5p	9.69315	A	8.36402	A	8.71049	A	10.1504	A
hsa-miR-548y	24.051	A	16.3942	A	15.2932	A	13.4121	A
hsa-miR-548z	578.913	P	572.423	P	371.365	P	363.425	P
hsa-miR-549a	10.4599	A	11.2434	A	12.7255	A	11.8911	A
hsa-miR-550a-3-5p	7.25448	A	7.49525	A	7.69615	A	7.23435	A
hsa-miR-550a-3p	19.1821	A	22.0637	P	25.1099	P	21.8305	P
hsa-miR-550a-5p	8.28157	A	7.81627	A	7.63549	A	8.15307	A
hsa-miR-550b-2-5p	8.47809	A	8.11025	A	7.02596	A	7.34066	A
hsa-miR-550b-3p	51.8672	P	40.6022	P	61.846	P	61.248	P
hsa-miR-551a	23.709	P	12.8197	A	17.9015	A	24.9083	A
hsa-miR-551b-3p	13.5892	A	13.4276	A	14.8604	A	14.7383	A
hsa-miR-551b-5p	8.8001	A	9.71316	A	8.99472	A	9.65925	A
hsa-miR-552-3p	7.71417	A	7.51578	A	6.82277	A	7.47558	A
hsa-miR-552-5p	10.8398	A	9.61295	A	9.01214	A	12.3993	A
hsa-miR-553	8.92996	A	10.7955	A	8.41949	A	8.75384	A
hsa-miR-554	11.3567	A	9.93524	A	11.3562	A	10.437	A
hsa-miR-555	7.46329	A	9.21457	A	7.6169	A	7.63822	A
hsa-miR-556-3p	28.3731	A	33.0436	P	73.1499	P	51.591	P
hsa-miR-556-5p	7.43741	A	7.72393	A	6.71914	A	8.52723	A
hsa-miR-557	7.46683	A	6.62634	A	8.4689	A	7.1296	A
hsa-miR-5571-3p	13.4599	A	10.8069	A	12.6151	A	8.95077	A
hsa-miR-5571-5p	16.2106	A	21.5326	P	20.4583	P	16.0106	A
hsa-miR-5572	7.7696	A	6.86079	A	6.94876	A	6.20086	A
hsa-miR-5579-3p	10.3167	A	9.4837	A	9.24996	A	10.5774	A
hsa-miR-5579-5p	12.0632	A	11.161	A	14.8164	A	14.6476	A
hsa-miR-558	18.056	A	15.7726	A	17.2349	A	17.782	P
hsa-miR-5580-3p	14.0125	A	9.22898	A	15.001	A	21.9029	A
hsa-miR-5580-5p	9.23059	A	12.0451	A	9.23059	A	14.1419	A
hsa-miR-5581-3p	30.6111	P	38.9336	P	29.3498	P	21.3643	P
hsa-miR-5581-5p	8.41295	A	8.48146	A	8.65584	A	8.58592	A
hsa-miR-5582-3p	9.47005	A	10.4112	A	10.3427	A	11.4408	A
hsa-miR-5582-5p	17.9564	A	14.8207	A	10.0371	A	16.0189	A
hsa-miR-5583-3p	7.32751	A	6.38332	A	7.73579	A	6.63406	A
hsa-miR-5583-5p	30.3456	P	24.2152	P	30.8838	P	53.7364	P
hsa-miR-5584-3p	33.2948	P	44.2563	P	42.2726	P	32.2291	P
hsa-miR-5584-5p	8.02283	A	7.45504	A	8.36384	A	7.59822	A
hsa-miR-5585-3p	9.89335	A	7.93851	A	8.83427	A	10.263	A
hsa-miR-5585-5p	10.0378	A	9.77203	A	9.52099	A	9.53325	A
hsa-miR-5586-3p	7.84439	A	7.23434	A	7.90789	A	8.03627	A
hsa-miR-5586-5p	23.4375	P	14.5165	A	14.7359	A	15.0215	A
hsa-miR-5587-3p	9.25671	A	7.85291	A	14.1864	A	7.56134	A
hsa-miR-5587-5p	11.9155	A	9.80443	A	10.6145	A	9.99929	A
hsa-miR-5588-3p	19.5674	P	53.4564	P	57.2399	P	40.1484	P
hsa-miR-5588-5p	11.4404	A	20.1076	A	15.4589	A	10.9679	A
hsa-miR-5589-3p	10.3073	A	10.8396	A	10.3775	A	11.3293	A
hsa-miR-5589-5p	8.62203	A	5.9707	A	7.51487	A	6.65903	A
hsa-miR-559	44.3384	P	65.2771	P	52.1382	P	24.5013	A
hsa-miR-5590-3p	10.9809	A	10.2244	A	14.1876	A	14.3233	A
hsa-miR-5590-5p	23.6302	P	21.9029	A	27.8846	P	43.9928	P
hsa-miR-5591-3p	20.824	A	25.3951	P	23.3887	P	30.7592	P
hsa-miR-5591-5p	7.76146	A	8.3048	A	6.67487	A	6.50064	A
hsa-miR-561-3p	8.95594	A	8.48635	A	11.7411	A	15.2162	A
hsa-miR-561-5p	15.8067	A	12.9441	A	11.3604	A	11.3875	A
hsa-miR-562	15.7346	A	8.87552	A	11.6173	A	13.3916	A
hsa-miR-563	11.7421	A	9.39974	A	10.0681	A	10.3811	A
hsa-miR-564	10.2066	A	7.34066	A	8.13191	A	11.4187	A
hsa-miR-566	9.60208	A	8.07502	A	8.69738	A	7.89102	A
hsa-miR-567	7.52854	A	8.16001	A	7.62249	A	7.056	A
hsa-miR-568	16.5859	A	8.71316	A	12.3329	A	12.1513	A
hsa-miR-5680	8.04159	A	8.09413	A	8.38469	A	9.8373	A
hsa-miR-5681a	9.41957	A	9.19453	A	9.56449	A	9.38648	A
hsa-miR-5681b	14.8627	A	14.1315	A	12.3985	A	11.1395	A
hsa-miR-5682	7.57948	A	7.7525	A	8.31806	A	8.50795	A
hsa-miR-5683	12.8414	A	7.52593	A	9.06588	A	14.3948	A
hsa-miR-5684	16.4701	A	14.8191	A	12.7262	A	18.0328	A
hsa-miR-5685	10.4701	A	10.7054	A	14.7053	A	9.83556	A
hsa-miR-5687	7.34468	A	7.66272	A	8.09157	A	9.3925	A
hsa-miR-5688	50.6919	P	80.6803	P	71.0146	P	47.7015	P
hsa-miR-5689	11.8034	A	16.2759	A	15.2681	A	8.8001	A
hsa-miR-569	8.48414	A	11.448	A	9.52155	A	11.1895	A
hsa-miR-5690	24.408	A	20.3636	A	65.1296	P	40.7764	P
hsa-miR-5691	7.9429	A	10.4234	A	9.91429	A	10.5534	A
hsa-miR-5692a	22.6281	P	16.1962	A	19.044	P	21.4569	A
hsa-miR-5692b	20.2442	A	12.5052	A	18.6892	A	25.8802	A
hsa-miR-5692c	10.3129	A	12.1476	A	12.9428	A	12.3764	A
hsa-miR-5693	7.60336	A	10.7516	A	8.08383	A	12.8617	A
hsa-miR-5694	11.2295	A	8.19972	A	7.5726	A	11.8328	A
hsa-miR-5695	14.4528	A	19.2167	A	11.1299	A	12.5968	A
hsa-miR-5696	14.5003	A	16.0987	A	17.0107	A	13.7229	A
hsa-miR-5697	8.55126	A	9.36031	A	9.60547	A	8.77522	A
hsa-miR-5698	6.88253	A	6.88535	A	6.96113	A	5.71888	A
hsa-miR-5699-3p	15.4487	A	13.637	A	14.1871	A	14.8756	A
hsa-miR-5699-5p	14.0921	A	12.8807	A	19.682	A	17.0857	P
hsa-miR-5700	8.21723	A	9.1146	A	8.85461	A	8.79566	A
hsa-miR-5701	21.8481	A	13.334	A	12.2563	A	19.849	A
hsa-miR-5702	9.67011	A	10.5594	A	12.1405	A	19.9653	A
hsa-miR-5703	8.21723	A	8.21723	A	7.66104	A	6.5967	A
hsa-miR-570-3p	77.1483	P	72.9386	P	81.848	P	71.3421	P
hsa-miR-5704	23.7878	A	24.6072	P	25.8365	P	16.4946	A
hsa-miR-5705	7.96522	A	7.44666	A	6.89943	A	7.25594	A
hsa-miR-570-5p	9.82494	A	8.15554	A	8.60235	A	8.27703	A
hsa-miR-5706	7.85228	A	7.6737	A	8.07005	A	8.64698	A
hsa-miR-5707	8.98837	A	10.3349	A	11.4702	A	9.30376	A
hsa-miR-5708	8.71959	A	9.73496	A	9.62185	A	10.1773	A
hsa-miR-571	6.52742	A	7.87412	A	6.99631	A	7.90721	A
hsa-miR-572	8.63604	A	9.62375	A	10.2196	A	7.94371	A
hsa-miR-573	7.46898	A	6.86678	A	8.05331	A	7.68968	A
hsa-miR-5739	11.069	A	11.3435	A	10.0925	A	8.62248	A
hsa-miR-574-3p	664.113	P	930.409	P	588.589	P	331.589	P
hsa-miR-574-5p	13.9661	A	10.1714	A	11.8632	A	9.39634	A
hsa-miR-575	9.56057	A	7.3164	A	7.5808	A	7.97621	A
hsa-miR-576-3p	29.4745	P	11.934	A	9.56215	A	11.1019	A
hsa-miR-576-5p	19.2925	A	34.0302	P	29.5697	P	24.3556	P
hsa-miR-577	17.5137	A	17.2509	A	16.1928	A	19.637	A
hsa-miR-578	25.6282	A	12.5739	A	16.9922	A	19.4281	P
hsa-miR-5787	580.879	P	608.56	P	716.849	P	433.854	P
hsa-miR-579-3p	9.88699	A	9.75808	A	8.65381	A	12.1024	A
hsa-miR-579-5p	10.2728	A	9.13422	A	9.31092	A	9.67307	A
hsa-miR-580-3p	8.51066	A	7.32809	A	6.99528	A	7.54644	A
hsa-miR-580-5p	11.4554	A	11.9786	A	10.6532	A	13.9768	A
hsa-miR-581	13.4906	A	11.6151	A	9.88699	A	11.9576	A
hsa-miR-582-3p	8.40117	A	9.0562	A	10.4215	A	9.76696	A
hsa-miR-582-5p	12.7863	A	10.2024	A	9.47784	A	13.6054	A
hsa-miR-583	10.6697	A	10.3497	A	10.2807	A	10.1071	A
hsa-miR-584-3p	15.2403	A	13.1441	P	13.9179	A	13.1444	A
hsa-miR-584-5p	9.10564	A	14.2223	A	18.2271	A	19.714	A
hsa-miR-585-3p	9.85239	A	11.3031	A	8.95077	A	9.26845	A
hsa-miR-585-5p	23.0895	A	16.696	A	24.5052	P	22.8396	P
hsa-miR-586	10.344	A	9.85171	A	9.04244	A	9.6811	A
hsa-miR-587	11.3247	A	11.0238	A	9.20906	A	10.903	A
hsa-miR-588	7.30581	A	9.26203	A	9.7054	A	14.9879	A
hsa-miR-589-3p	16.4532	A	12.6799	A	11.9237	A	15.8648	A
hsa-miR-589-5p	8.54607	A	10.0345	A	8.54607	A	7.54418	A
hsa-miR-590-3p	10.6093	A	10.1115	A	9.49308	A	10.0451	A
hsa-miR-590-5p	9.06136	A	7.98118	A	9.9475	A	8.55284	A
hsa-miR-591	9.27743	A	8.12986	A	8.18104	A	9.20903	A
hsa-miR-592	9.98241	A	8.52898	A	9.00019	A	12.1063	A
hsa-miR-593-3p	17.5291	A	11.8593	A	13.3796	A	12.7559	A
hsa-miR-593-5p	7.44985	A	8.66571	A	11.0224	A	8.1923	A
hsa-miR-595	6.95188	A	6.37861	A	7.87398	A	7.53756	A
hsa-miR-596	9.12819	A	7.89354	A	11.0082	A	8.04703	A
hsa-miR-597-3p	9.16483	A	8.40181	A	7.81491	A	8.51529	A
hsa-miR-597-5p	9.74814	A	11.7103	A	10.4645	A	9.87261	A
hsa-miR-598-3p	15.6417	A	16.0979	A	16.6814	A	17.1678	A
hsa-miR-598-5p	7.15096	A	8.73533	A	6.90542	A	6.83002	A
hsa-miR-599	7.73028	A	8.09038	A	7.93539	A	7.98041	A
hsa-miR-600	12.5738	A	16.8861	A	22.107	A	15.4856	A
hsa-miR-601	6.33564	A	6.95166	A	5.95624	A	6.69322	A
hsa-miR-602	11.4718	A	9.1811	A	9.58519	A	7.89049	A
hsa-miR-603	85.4154	P	77.3676	P	162.61	P	106.029	P
hsa-miR-604	9.22898	A	7.40542	A	10.6469	A	9.37741	A
hsa-miR-605-3p	7.18248	A	6.72736	A	7.68036	A	7.43913	A
hsa-miR-605-5p	25.3054	P	19.6539	P	22.1449	A	12.8156	A
hsa-miR-606	187.42	P	129.31	P	165.494	P	151.418	P
hsa-miR-6068	11.8053	A	15.0109	P	10.1051	A	14.429	A
hsa-miR-6069	6.90282	A	7.48062	A	8.85789	A	6.64262	A
hsa-miR-607	15.9883	A	23.7401	A	19.319	A	23.3166	A
hsa-miR-6070	11.2434	A	19.4439	A	17.0925	A	11.0531	A
hsa-miR-6071	10.7489	A	10.4343	A	10.4343	A	11.1	A
hsa-miR-6072	38.2545	P	46.4766	P	53.6609	P	42.0124	P
hsa-miR-6073	10.5185	A	8.46814	A	6.73562	A	7.81809	A
hsa-miR-6074	7.87406	A	7.53715	A	9.87265	A	9.01383	A
hsa-miR-6075	11.5513	P	8.43207	A	15.967	A	10.629	A
hsa-miR-6076	6.66437	A	7.12039	A	7.47158	A	7.26477	A
hsa-miR-6077	7.20678	A	6.10315	A	8.09815	A	6.94082	A
hsa-miR-6078	18.1525	A	11.4718	A	13.0433	A	16.0799	A
hsa-miR-6079	7.27094	A	8.3508	A	7.46053	A	5.90945	A
hsa-miR-608	6.04294	A	6.70042	A	5.90066	A	5.74339	A
hsa-miR-6080	9.86387	A	7.96014	A	10.4009	A	9.66906	A
hsa-miR-6081	7.27189	A	5.99871	A	5.97028	A	6.12956	A
hsa-miR-6082	9.15332	A	10.6386	A	10.9736	A	8.24003	A
hsa-miR-6083	9.10257	A	9.22348	A	7.4927	A	10.407	A
hsa-miR-6084	13.4091	A	24.5178	P	11.3983	A	14.5364	A
hsa-miR-6085	10.7987	A	12.4544	A	10.7644	A	10.3086	A
hsa-miR-6086	7.19103	A	7.17789	A	8.50435	A	6.83173	A
hsa-miR-6087	1634	P	1804.53	P	2212.89	P	1510.99	P
hsa-miR-6088	491.053	P	493.882	P	618.762	P	310.419	P
hsa-miR-6089	2398.97	P	2229.18	P	3354.86	P	2368.8	P
hsa-miR-609	6.89633	A	9.56109	A	11.8689	A	8.33303	A
hsa-miR-6090	1706.95	P	1710.84	P	2700.33	P	1822.53	P
hsa-miR-610	9.18557	A	7.42229	A	9.44972	A	7.12486	A
hsa-miR-611	6.47947	A	8.27263	A	6.89633	A	6.46201	A
hsa-miR-612	5.75901	A	6.28146	A	6.42799	A	6.4931	A
hsa-miR-6124	7.47239	A	7.93851	A	6.70851	A	6.3923	A
hsa-miR-6125	919.416	P	786.472	P	1240.78	P	657.689	P
hsa-miR-6126	14.2657	A	12.0947	A	11.9558	A	12.8501	A
hsa-miR-6127	7.24862	A	8.86779	A	9.909	A	8.4126	A
hsa-miR-6128	8.1556	A	9.29239	A	7.42232	A	9.44406	A
hsa-miR-6129	6.56658	A	6.64798	A	6.04745	A	6.07547	A
hsa-miR-613	10.0383	A	10.2449	A	10.7414	A	10.3439	A
hsa-miR-6130	6.68405	A	7.10009	A	6.87338	A	7.49189	A
hsa-miR-6131	7.5811	A	8.40963	A	8.1186	A	7.92322	A
hsa-miR-6132	9.0672	A	9.00967	A	8.69274	A	7.82977	A
hsa-miR-6133	7.11348	A	5.83221	A	6.76636	A	6.2541	A
hsa-miR-6134	6.59443	A	6.48375	A	6.47947	A	7.11173	A
hsa-miR-614	7.23966	A	8.34451	A	10.1699	A	8.34451	A
hsa-miR-615-3p	19.0985	A	9.22898	A	12.1409	A	12.0103	A
hsa-miR-615-5p	6.75248	A	7.91968	A	7.15379	A	6.16496	A
hsa-miR-616-3p	6.67186	A	6.4242	A	7.00936	A	6.78566	A
hsa-miR-6165	8.99587	A	9.5557	A	9.18271	A	9.29833	A
hsa-miR-616-5p	38.4479	P	41.9312	P	86.6084	P	61.6775	P
hsa-miR-617	12.6195	A	18.1495	P	11.4157	A	8.5937	A
hsa-miR-618	23.6519	A	16.55	A	14.7947	A	23.8229	P
hsa-miR-619-3p	7.4859	A	8.90155	A	8.90732	A	6.89964	A
hsa-miR-619-5p	26.6248	P	28.4822	P	29.6046	P	19.0774	A
hsa-miR-620	9.18535	A	8.28396	A	8.30327	A	8.87611	A
hsa-miR-621	10.6655	A	10.1927	A	17.5896	P	9.74266	A
hsa-miR-622	7.49208	A	8.8807	A	7.97011	A	9.35092	A
hsa-miR-623	12.7348	A	8.42558	A	8.06355	A	9.08294	A
hsa-miR-624-3p	14.3015	A	11.1993	A	9.97498	A	13.8137	A
hsa-miR-624-5p	15.1517	A	18.2014	A	15.3361	A	12.872	A
hsa-miR-625-3p	8.93042	A	12.9192	A	14.0417	A	9.8221	A
hsa-miR-625-5p	11.5055	A	12.8051	A	18.1983	A	15.3014	A
hsa-miR-626	14.2325	A	14.0049	A	9.67795	A	19.4495	A
hsa-miR-627-3p	34.7342	A	18.5021	A	29.7635	A	20.5123	A
hsa-miR-627-5p	20.4834	P	9.98947	A	9.11111	A	8.03957	A
hsa-miR-628-3p	8.70857	A	8.65265	A	9.25344	A	7.74816	A
hsa-miR-628-5p	96.4361	P	110.497	P	168.663	P	45.8234	P
hsa-miR-629-3p	35.525	P	15.6516	A	30.2747	P	35.8399	P
hsa-miR-629-5p	9.44898	A	8.21273	A	9.55735	A	11.7506	A
hsa-miR-630	7.67057	A	9.45679	A	7.56348	A	9.77484	A
hsa-miR-631	11.045	A	9.02018	A	12.918	A	12.5243	A
hsa-miR-632	11.1335	A	8.34553	A	8.15166	A	10.0541	A
hsa-miR-633	20.5571	P	60.9271	P	18.4731	A	24.0501	A
hsa-miR-634	27.2669	P	22.1761	P	19.319	P	23.6974	P
hsa-miR-635	12.7249	A	18.4991	A	21.2684	A	13.4113	A
hsa-miR-636	7.82046	A	8.12023	A	10.3464	A	9.22898	A
hsa-miR-637	6.31924	A	7.06027	A	7.34066	A	6.25103	A
hsa-miR-638	541.541	P	543.819	P	681.577	P	403.27	P
hsa-miR-639	7.52701	A	6.96892	A	7.93787	A	7.09416	A
hsa-miR-640	11.7176	A	13.5946	A	16.4805	A	10.1	A
hsa-miR-641	9.35318	A	10.6386	A	9.26507	A	8.39905	A
hsa-miR-642a-3p	11.1171	A	10.2143	A	11.4157	A	10.1763	A
hsa-miR-642a-5p	15.7563	A	30.9459	P	58.8568	P	23.5216	A
hsa-miR-642b-3p	7.73388	A	9.02601	A	8.29808	A	9.58944	A
hsa-miR-642b-5p	33.5414	P	11.3528	A	14.1685	A	21.7643	P
hsa-miR-643	7.24588	A	8.55462	A	9.85475	A	9.55624	A
hsa-miR-644a	9.40448	A	8.78593	A	8.04537	A	9.70565	A
hsa-miR-645	10.3186	A	8.99337	A	8.66629	A	9.84522	A
hsa-miR-646	11.2478	A	10.7936	A	8.83952	A	10.1377	A
hsa-miR-647	17.3266	A	12.0353	A	13.1826	A	10.7388	A
hsa-miR-648	6.99614	A	7.82789	A	8.84563	A	8.41721	A
hsa-miR-649	8.5864	A	9.73495	A	8.09924	A	8.28355	A
hsa-miR-6499-3p	8.50427	A	8.80245	A	9.11554	A	8.41429	A
hsa-miR-6499-5p	7.73203	A	7.98532	A	7.80208	A	8.35968	A
hsa-miR-650	7.03338	A	6.80868	A	6.70192	A	7.10991	A
hsa-miR-6500-3p	11.991	A	10.0968	A	10.5744	A	12.0295	A
hsa-miR-6500-5p	8.68781	A	8.08783	A	8.56232	A	8.34236	A
hsa-miR-6501-3p	11.449	A	12.4425	A	9.981	A	11.1504	A
hsa-miR-6501-5p	8.77533	A	7.18435	A	6.95151	A	8.39454	A
hsa-miR-6502-3p	11.9631	A	12.1599	A	15.2738	A	16.3583	A
hsa-miR-6502-5p	9.47762	A	9.12635	A	9.08501	A	8.42845	A
hsa-miR-6503-3p	8.21723	A	7.9967	A	7.53756	A	6.85452	A
hsa-miR-6503-5p	12.4178	A	9.67578	A	9.52492	A	9.2893	A
hsa-miR-6504-3p	44.6151	P	27.9993	P	27.7965	P	49.3565	P
hsa-miR-6504-5p	9.15745	A	8.15081	A	9.02922	A	9.48338	A
hsa-miR-6505-3p	25.1756	A	28.9396	A	23.2858	P	34.6568	P
hsa-miR-6505-5p	6.28946	A	8.0856	A	8.08836	A	5.84847	A
hsa-miR-6506-3p	11.876	A	12.8491	A	11.9266	A	10.4837	A
hsa-miR-6506-5p	8.0874	A	8.18663	A	8.93604	A	11.0224	A
hsa-miR-6507-3p	43.1113	P	24.9074	P	52.5663	P	64.7627	P
hsa-miR-6507-5p	7.56202	A	7.17707	A	7.31491	A	7.31491	A
hsa-miR-6508-3p	8.63142	A	8.91612	A	9.73016	A	8.47034	A
hsa-miR-6508-5p	15.3696	A	13.9793	P	11.7859	A	14.6003	A
hsa-miR-6509-3p	61.4774	P	38.351	P	39.1202	P	74.4043	P
hsa-miR-6509-5p	8.01387	A	8.28882	A	7.71361	A	7.34969	A
hsa-miR-6510-3p	20.646	A	43.4389	P	21.407	P	32.5868	P
hsa-miR-6510-5p	8.59069	A	10.8643	A	9.56835	A	7.28888	A
hsa-miR-6511a-3p	65.0643	P	60.376	P	98.2739	P	89.4934	P
hsa-miR-6511a-5p	8.0874	A	7.69388	A	7.23435	A	7.49582	A
hsa-miR-6511b-3p	37.7768	P	30.4907	P	71.4634	P	50.319	P
hsa-miR-6511b-5p	11.2434	A	10.6618	A	9.93643	A	8.77021	A
hsa-miR-6512-3p	17.5424	A	14.7058	A	15.7781	A	13.0239	A
hsa-miR-6512-5p	8.67736	A	9.02579	A	9.02579	A	9.36362	A
hsa-miR-6513-3p	13.0549	A	14.1302	A	14.7582	A	15.6638	A
hsa-miR-6513-5p	9.86142	A	8.18075	A	8.67124	A	8.24387	A
hsa-miR-651-3p	7.41857	A	8.92769	A	7.0557	A	11.3351	A
hsa-miR-6514-3p	15.9867	P	20.833	P	20.0987	P	17.3693	A
hsa-miR-6514-5p	6.70639	A	6.87108	A	7.50746	A	6.87108	A
hsa-miR-6515-3p	24.4986	P	13.3412	A	34.33	P	37.131	P
hsa-miR-6515-5p	6.72919	A	7.01125	A	6.7079	A	5.83583	A
hsa-miR-651-5p	8.47634	A	7.34066	A	8.95305	A	7.03066	A
hsa-miR-6516-3p	11.4917	A	11.4917	A	11.23	A	14.2319	A
hsa-miR-6516-5p	8.56429	A	9.20601	A	7.08912	A	7.78871	A
hsa-miR-652-3p	12.2541	A	22.0715	P	18.5409	A	21.2607	A
hsa-miR-652-5p	9.30554	A	8.23083	A	8.68641	A	9.38313	A
hsa-miR-653-3p	9.24451	A	9.77226	A	10.0981	A	11.4157	A
hsa-miR-653-5p	10.6218	A	11.5515	A	8.94477	A	10.0742	A
hsa-miR-654-3p	12.4565	A	10.1837	A	10.9248	A	12.1166	A
hsa-miR-654-5p	7.16621	A	8.54774	A	6.78107	A	6.87806	A
[truncated: 582 more rows]
