# Supplementary material for: MicroRNA expression profiles of drug-resistance breast cancer cells and their exosomes
Source: Oncotarget. 2016 Feb 18;7(15):19601–9. doi: 10.18632/oncotarget.7481 (PMC4991404; doi:10.18632/oncotarget.7481)
Supplement: Supplementary file 3 [file oncotarget-07-19601-s003.xls]

## Sheet: Table S2
Table S2 Expression level of miRNAs in exosomes of MDA-MB-231 cell lines from Affymetrix GeneChip miRNA 4.0 Array
miRNAs	Exosomes from MDA-MB-231/Doc		Exosomes from MDA-MB-231/Epi		Exosomes from MDA-MB-231/Nvb		Exosomes from MDA-MB-231/S
	Expression level	Single calls	Expression level	Single calls	Expression level	Single calls	Expression level	Single calls
hsa-let-7a-2-3p	2.24588	A	3.10246	P	2.25363	A	1.851	A
hsa-let-7a-3p	1.50106	A	1.79025	A	1.91066	A	2.17487	A
hsa-let-7a-5p	22.3393	P	53.2562	P	5.75425	P	6.7412	P
hsa-let-7b-3p	5.24149	P	2.76215	P	1.77443	A	2.44928	P
hsa-let-7b-5p	75.717	P	151.391	P	42.0804	P	46.3871	P
hsa-let-7c-3p	1.53494	A	1.61674	A	1.67523	A	1.79995	A
hsa-let-7c-5p	4.84474	P	3.37233	P	2.6749	P	3.56159	P
hsa-let-7d-3p	2.8672	P	2.64961	P	2.4808	P	1.90295	A
hsa-let-7d-5p	8.98817	P	15.6494	P	4.19574	P	8.07834	P
hsa-let-7e-3p	1.72108	A	1.85025	A	1.55774	A	1.71722	A
hsa-let-7e-5p	37.8846	P	36.6948	P	14.557	P	19.4635	P
hsa-let-7f-1-3p	1.62348	A	1.65785	A	1.82907	A	1.95452	A
hsa-let-7f-2-3p	1.5506	A	1.7647	A	1.69578	A	1.75087	A
hsa-let-7f-5p	2.32105	P	2.5316	P	1.74452	A	1.53762	A
hsa-let-7g-3p	2.07104	A	2.1454	A	1.79364	A	1.90671	A
hsa-let-7g-5p	1.72361	A	2.00347	A	1.8735	A	1.7182	A
hsa-let-7i-3p	1.76293	A	1.7876	A	1.88457	A	1.61133	A
hsa-let-7i-5p	1.87139	A	3.27739	P	2.50514	P	2.39388	P
hsa-miR-1	1.71806	A	1.87194	A	1.69671	A	1.80652	A
hsa-miR-100-3p	1.89917	A	1.74142	A	2.1195	A	1.61836	A
hsa-miR-100-5p	5.77913	P	93.7234	P	60.2505	P	48.367	P
hsa-miR-101-3p	1.81527	A	1.44212	A	2.01078	A	1.94781	A
hsa-miR-101-5p	2.03492	A	1.75752	A	1.75157	A	1.85555	A
hsa-miR-103a-2-5p	1.64069	A	1.86134	A	1.7905	A	1.85555	A
hsa-miR-103a-3p	15.4665	P	62.2442	P	68.3479	P	29.5839	P
hsa-miR-103b	1.72443	A	1.82224	A	2.03698	A	1.68503	A
hsa-miR-105-3p	1.70846	A	1.69578	A	1.74638	A	2.01326	A
hsa-miR-105-5p	1.82533	A	1.59232	A	1.9776	A	1.6998	A
hsa-miR-106a-3p	1.4449	A	1.66056	A	1.99012	A	1.71837	A
hsa-miR-106a-5p	6.52238	P	74.4386	P	55.0525	P	58.271	P
hsa-miR-106b-3p	1.78861	A	2.14147	A	1.83549	A	2.11597	A
hsa-miR-106b-5p	2.68657	P	8.19746	P	21.4156	P	27.2209	P
hsa-miR-107	4.9957	P	42.0928	P	16.8887	P	20.0135	P
hsa-miR-10a-3p	1.62265	A	1.50187	A	1.78117	A	1.62265	A
hsa-miR-10a-5p	1.5015	A	1.90236	A	1.55766	A	1.88799	A
hsa-miR-10b-3p	1.67239	A	1.69578	A	1.7905	A	1.55387	A
hsa-miR-10b-5p	1.70294	A	1.58922	A	1.95044	A	1.96319	A
hsa-miR-1178-3p	1.53122	A	1.72654	A	1.72654	A	1.95256	A
hsa-miR-1178-5p	1.48308	A	1.78827	A	1.83291	A	1.82822	A
hsa-miR-1179	1.45048	A	1.69578	A	1.76595	A	1.68626	A
hsa-miR-1180-3p	3.07227	A	3.83187	A	1.87072	A	2.11695	A
hsa-miR-1180-5p	1.77755	A	1.8556	A	2.02786	A	2.61534	A
hsa-miR-1181	32.7079	P	5.06286	A	7.92695	A	2.33108	A
hsa-miR-1182	5.05927	P	3.97819	P	3.53477	P	5.42368	P
hsa-miR-1183	19.6281	P	4.05892	A	2.96678	A	4.94744	A
hsa-miR-1184	2.64252	A	3.03814	A	2.33644	A	2.11773	A
hsa-miR-1185-1-3p	4.45755	P	1.58211	A	2.40883	P	2.12088	P
hsa-miR-1185-2-3p	3.7637	P	2.66136	P	2.76438	P	2.26639	A
hsa-miR-1185-5p	1.73257	A	1.68635	A	1.55924	A	1.73257	A
hsa-miR-1193	2.06542	A	1.60957	A	1.95295	A	1.85555	A
hsa-miR-1197	1.52653	A	1.60186	A	1.83712	A	1.81202	A
hsa-miR-1199-3p	2.00385	A	1.99769	A	2.89919	A	2.345	A
hsa-miR-1199-5p	2.2608	A	2.28867	A	2.51419	A	2.23878	A
hsa-miR-1200	1.66029	A	2.23378	A	1.68456	A	1.8614	A
hsa-miR-1202	49.175	P	23.8452	P	8.52835	P	27.4216	P
hsa-miR-1203	3.33679	A	3.88535	A	1.91051	A	2.69444	A
hsa-miR-1204	1.94203	A	2.52108	P	1.61734	A	1.88695	A
hsa-miR-1205	1.51116	A	1.74298	A	1.51206	A	1.83272	A
hsa-miR-1206	1.75819	A	1.46431	A	1.72518	A	1.83339	A
hsa-miR-1207-3p	1.97944	A	1.84243	A	2.27097	A	1.97478	A
hsa-miR-1207-5p	1136.92	P	88.1783	P	66.5541	P	138.672	P
hsa-miR-1208	1.67984	A	1.89373	A	2.35238	A	2.71182	A
hsa-miR-122-3p	1.5309	A	1.69171	A	1.65297	A	1.50391	A
hsa-miR-1224-3p	3.41919	A	2.76473	A	2.5323	A	1.95067	A
hsa-miR-1224-5p	36.1999	P	4.5678	P	20.6915	P	11.0515	P
hsa-miR-1225-3p	2.29157	A	2.41344	A	2.90442	A	2.42727	A
hsa-miR-1225-5p	23.3123	P	14.6055	P	10.2361	P	31.2218	P
hsa-miR-122-5p	7.40862	P	12.0241	P	7.00887	P	6.30265	P
hsa-miR-1226-3p	3.00182	A	2.36747	A	1.967	A	2.12065	A
hsa-miR-1226-5p	7.17976	A	3.87366	A	4.48853	A	6.01366	A
hsa-miR-1227-3p	1.97289	A	1.80141	A	2.60127	A	1.93815	A
hsa-miR-1227-5p	154.776	P	173.455	P	163.771	P	263.864	P
hsa-miR-1228-3p	8.5803	P	10.7691	P	3.25429	A	4.23875	A
hsa-miR-1228-5p	1195.6	P	1126.43	P	897.676	P	873.773	P
hsa-miR-1229-3p	4.74779	A	10.3453	P	3.27739	A	2.25962	A
hsa-miR-1229-5p	37.916	P	6.19874	A	16.7418	P	13.4331	P
hsa-miR-1231	6.23253	P	3.961	P	6.1073	P	7.60836	P
hsa-miR-1233-3p	2.4044	A	3.0549	A	1.98771	A	2.07014	A
hsa-miR-1233-5p	346.201	P	125.594	P	85.1745	P	102.882	P
hsa-miR-1234-3p	2.20956	A	2.5763	A	2.36134	A	3.10041	A
hsa-miR-1236-3p	2.36159	A	2.26422	A	2.07678	A	1.87069	A
hsa-miR-1236-5p	4.47152	P	2.99551	A	4.45755	P	3.91748	P
hsa-miR-1237-3p	4.05925	A	8.13062	P	7.99574	P	2.94695	A
hsa-miR-1237-5p	1978.31	P	1915.68	P	1617.1	P	1587.3	P
hsa-miR-1238-3p	2.75765	P	1.97847	A	2.40883	A	1.75389	A
hsa-miR-1238-5p	9.65258	P	3.10041	A	3.2726	A	3.03845	A
hsa-miR-1243	1.67283	A	1.70142	A	1.86409	A	1.39285	A
hsa-miR-124-3p	2.28867	A	2.3675	A	2.02786	A	1.81545	A
hsa-miR-1244	1.57905	A	1.85533	A	1.77925	A	1.69228	A
hsa-miR-1245a	1.71765	A	1.55686	A	2.95465	P	1.67406	A
hsa-miR-1245b-3p	1.65575	A	1.37475	A	1.9109	A	1.57788	A
hsa-miR-1245b-5p	1.82864	A	1.58122	A	1.87592	A	1.67393	A
hsa-miR-124-5p	1.71331	A	1.82516	A	1.51984	A	1.87353	A
hsa-miR-1246	1952.36	P	663.725	P	891.362	P	494.674	P
hsa-miR-1247-3p	10.2711	A	21.9846	P	24.2318	P	46.612	P
hsa-miR-1247-5p	1.67239	A	2.05125	A	1.95155	A	2.04948	A
hsa-miR-1248	1.48613	A	2.3935	P	1.91946	A	1.76036	A
hsa-miR-1249	3.126	A	2.1454	A	2.22357	A	2.24763	A
hsa-miR-1250-3p	2.40883	P	2.16185	P	1.91066	A	1.85555	A
hsa-miR-1250-5p	2.70723	P	6.55252	P	2.29619	A	2.26039	A
hsa-miR-1251-3p	1.5309	A	1.60727	A	1.46756	A	1.58876	A
hsa-miR-1251-5p	1.50609	A	1.55413	A	1.94458	A	1.73087	A
hsa-miR-1252-3p	1.67427	A	1.60957	A	1.91066	A	1.38563	A
hsa-miR-1252-5p	1.76516	A	1.4824	A	1.80481	A	1.68524	A
hsa-miR-1253	2.14902	A	1.9672	A	2.19187	P	1.97847	A
hsa-miR-1254	2.94316	A	5.40776	A	3.97603	A	5.20137	A
hsa-miR-1255a	2.05627	P	1.59221	A	1.6445	A	2.05771	A
hsa-miR-1255b-2-3p	2.02786	A	1.90546	A	1.69578	A	1.89447	A
hsa-miR-1255b-5p	1.68061	A	1.49806	A	1.70517	A	1.85555	A
hsa-miR-1256	1.61193	A	1.69578	A	1.54161	A	1.68837	A
hsa-miR-1257	1.5309	A	1.62609	A	1.50724	A	1.48474	A
hsa-miR-1258	2.46076	P	1.63038	A	1.59659	A	1.63038	A
hsa-miR-125a-3p	3.15412	P	3.80909	P	2.50763	A	3.26364	P
hsa-miR-125a-5p	1.96906	A	2.60356	A	1.77274	A	2.53519	A
hsa-miR-125b-1-3p	1.75457	A	5.63038	P	2.49642	A	2.09949	A
hsa-miR-125b-2-3p	1.89121	A	1.82553	A	1.60762	A	2.32465	A
hsa-miR-125b-5p	2.00968	A	39.5461	P	21.4481	P	19.5726	P
hsa-miR-1260a	3.84324	P	18.5816	P	2.22974	A	2.65697	P
hsa-miR-1260b	6.68	P	51.6621	P	13.3347	P	15.4611	P
hsa-miR-1261	1.96698	A	1.60957	A	1.72239	A	2.05126	A
hsa-miR-1262	1.86409	A	1.8345	A	1.68261	A	2.00558	A
hsa-miR-1263	2.02786	A	1.69578	A	1.89021	A	2.33814	A
hsa-miR-126-3p	2.01503	A	1.69245	A	1.875	A	1.73175	A
hsa-miR-1264	1.74594	A	1.72254	A	1.59823	A	1.72254	A
hsa-miR-1265	2.1577	A	1.70022	A	1.7876	A	1.73553	A
hsa-miR-126-5p	1.61584	A	1.60664	A	2.00147	A	1.83557	A
hsa-miR-1266-3p	1.52934	A	1.73182	A	2.01302	A	2.30185	A
hsa-miR-1266-5p	1.91049	A	1.91258	A	2.39596	A	2.15759	A
hsa-miR-1267	1.81958	A	1.7647	A	1.92575	A	1.73175	A
hsa-miR-1268a	286.854	P	161.427	P	138.094	P	130.942	P
hsa-miR-1268b	169.919	P	108.486	P	99.6809	P	119.599	P
hsa-miR-1269a	1.60957	A	1.7647	A	1.69578	A	1.75472	A
hsa-miR-1269b	2.1577	A	1.95873	A	2.19187	A	1.70641	A
hsa-miR-1270	2.36287	P	2.00499	A	1.66343	A	1.8173	A
hsa-miR-1271-3p	1.6786	A	1.74035	A	1.65851	A	1.78266	A
hsa-miR-1271-5p	1.85555	A	1.9471	A	1.91066	A	1.82536	A
hsa-miR-1272	1.80617	A	2.06291	A	1.74284	A	1.52117	A
hsa-miR-1273a	1.92797	A	1.95867	A	1.87277	A	1.91635	A
hsa-miR-1273c	1.83133	A	2.2152	A	1.78329	A	2.8713	A
hsa-miR-1273d	3.12382	A	2.48995	A	2.03039	A	3.54057	A
hsa-miR-1273e	1.86936	A	1.49729	A	1.69232	A	2.28681	A
hsa-miR-1273f	11.8379	P	3.48304	P	2.69621	A	2.95423	P
hsa-miR-1273g-3p	178.674	P	323.675	P	253.835	P	256.758	P
hsa-miR-1273g-5p	4.65617	P	2.37258	A	1.8793	A	1.78826	A
hsa-miR-1273h-3p	2.0801	A	1.98298	A	2.14698	A	2.103	A
hsa-miR-1273h-5p	58.8323	P	9.44795	P	4.74177	P	17.3862	P
hsa-miR-127-3p	1.57679	A	1.56938	A	1.50156	A	1.54735	A
hsa-miR-1275	108.924	P	83.2111	P	55.0029	P	77.5037	P
hsa-miR-127-5p	2.06089	A	2.13404	A	2.0609	A	2.13404	A
hsa-miR-1276	1.86603	A	1.66358	A	1.5505	A	2.50148	P
hsa-miR-1277-3p	1.54919	A	1.82412	A	1.4329	A	1.41812	A
hsa-miR-1277-5p	1.47618	A	1.60997	A	1.53708	A	1.66153	A
hsa-miR-1278	2.06183	A	1.62505	A	2.21294	A	1.78237	A
hsa-miR-1279	1.5309	A	1.79696	P	1.94792	A	2.0187	P
hsa-miR-1281	9.20609	P	9.75066	P	8.13185	P	6.66058	P
hsa-miR-128-1-5p	2.38746	A	2.21644	A	1.64309	A	1.93565	A
hsa-miR-1282	2.01714	P	2.86536	P	1.94532	A	1.57525	A
hsa-miR-128-2-5p	1.60602	A	1.60602	A	1.4589	A	1.85555	A
hsa-miR-1283	1.80647	A	1.41805	A	1.57403	A	1.64868	A
hsa-miR-128-3p	1.70851	A	1.88497	A	2.21478	A	1.478	A
hsa-miR-1284	1.85555	A	1.60861	A	1.80262	A	2.00001	A
hsa-miR-1285-3p	2.75962	P	2.63655	P	2.70237	P	2.58185	A
hsa-miR-1285-5p	1.7036	A	2.1454	A	1.91066	A	1.84847	A
hsa-miR-1286	2.4501	A	2.49449	A	1.87148	A	1.75422	A
hsa-miR-1287-3p	1.5953	A	1.61516	A	1.74875	A	1.65089	A
hsa-miR-1287-5p	2.1407	A	1.70514	A	2.25867	A	1.71811	A
hsa-miR-1288-3p	1.73712	A	1.6475	A	1.48825	A	1.75455	A
hsa-miR-1288-5p	1.69765	A	1.97407	A	1.63135	A	1.72344	A
hsa-miR-1289	1.4241	A	1.77764	A	1.63493	A	1.88478	A
hsa-miR-1290	75.1744	P	10.8328	P	30.2659	P	4.20386	P
hsa-miR-1291	1.65095	A	2.11496	A	1.74537	A	1.66136	A
hsa-miR-129-1-3p	1.84195	A	2.02288	A	2.07339	A	1.97847	A
hsa-miR-1292-3p	2.47843	A	2.32213	A	1.90291	A	2.04895	A
hsa-miR-129-2-3p	1.86089	A	1.75147	A	2.63031	P	2.11231	A
hsa-miR-1292-5p	2.68494	A	3.2955	A	3.11496	A	4.45755	A
hsa-miR-1293	2.64825	A	1.81962	A	1.97802	A	1.89196	A
hsa-miR-1294	2.18322	A	1.76573	A	1.94651	A	1.44184	A
hsa-miR-1295a	1.78655	A	1.97897	A	1.60957	A	1.97847	A
hsa-miR-1295b-3p	2.06741	A	2.78184	A	2.19187	A	1.94252	A
hsa-miR-1295b-5p	1.61091	A	1.49791	A	1.73927	A	1.65882	A
hsa-miR-129-5p	2.49145	P	2.49862	P	2.76812	A	2.85588	A
hsa-miR-1296-3p	1.85555	A	1.8086	A	2.19187	A	2.36018	A
hsa-miR-1296-5p	4.33667	P	10.7692	P	2.40883	A	2.58671	A
hsa-miR-1297	1.7782	A	1.71141	A	1.5309	A	1.62775	A
hsa-miR-1298-3p	2.32709	A	2.1454	P	2.19187	A	1.7566	A
hsa-miR-1298-5p	1.92655	P	1.79744	A	1.93606	A	1.6837	A
hsa-miR-1299	1.69295	A	2.43845	P	1.6314	A	1.57974	A
hsa-miR-1301-3p	2.02786	A	2.1454	A	2.11539	A	2.02776	A
hsa-miR-1301-5p	2.22255	A	10.7692	P	3.68975	A	3.754	A
hsa-miR-1302	1.43872	A	1.57374	A	1.95133	A	1.80214	A
hsa-miR-1303	2.58185	P	2.6094	P	2.25043	P	2.13998	A
hsa-miR-1304-3p	2.24666	A	1.77652	A	2.29622	A	1.75663	A
hsa-miR-1304-5p	1.74538	A	1.58328	A	1.62002	A	1.82815	A
hsa-miR-1305	1.63857	A	1.41794	A	1.97633	A	2.1512	P
hsa-miR-1306-3p	2.5459	P	2.33443	P	1.43648	A	1.64344	A
hsa-miR-1306-5p	2.02784	A	2.03855	A	1.9389	A	1.9389	A
hsa-miR-1307-3p	19.9551	P	12.6436	P	11.8334	P	33.5852	P
hsa-miR-1307-5p	2.70104	A	2.77698	A	2.01588	A	2.73381	A
hsa-miR-130a-3p	1.60957	A	3.37991	P	1.91066	A	1.92355	A
hsa-miR-130a-5p	1.8555	A	1.50464	A	1.60967	A	1.84441	A
hsa-miR-130b-3p	3.02835	P	4.19026	P	3.42993	P	2.62712	P
hsa-miR-130b-5p	1.54836	A	1.51512	A	1.66529	A	1.7515	A
hsa-miR-1321	2.28867	P	1.86632	A	1.97575	A	2.1619	P
hsa-miR-1322	2.00821	A	4.43822	P	2.37672	A	2.58185	P
hsa-miR-1323	2.02786	P	2.05808	P	1.6441	A	2.8713	P
hsa-miR-132-3p	1.58601	A	1.94371	A	1.99224	A	1.7961	A
hsa-miR-1324	1.50096	A	1.57082	A	1.64532	A	1.79107	A
hsa-miR-132-5p	1.76667	A	1.5459	A	1.60736	A	1.5309	A
hsa-miR-133a-3p	1.7382	A	1.74457	A	1.99265	A	1.78892	A
hsa-miR-133a-5p	1.79074	A	1.55335	A	1.7905	A	1.85555	A
hsa-miR-133b	1.81124	A	1.81124	A	1.9574	A	1.68226	A
hsa-miR-1343-3p	24.0749	P	4.74458	A	2.24675	A	4.25031	A
hsa-miR-1343-5p	229.504	P	250.632	P	150.154	P	161.096	P
hsa-miR-134-3p	1.86293	A	1.97847	A	1.5309	A	1.77361	A
hsa-miR-134-5p	2.79571	A	1.89029	A	2.11973	A	2.22433	A
hsa-miR-135a-3p	3.34442	P	2.76901	P	4.67258	P	7.24505	P
hsa-miR-135a-5p	1.63508	A	1.52926	A	1.5309	A	1.49675	A
hsa-miR-135b-3p	1.73777	A	2.05088	A	1.5598	A	1.61419	A
hsa-miR-135b-5p	1.60053	A	1.66223	A	1.51234	A	1.57064	A
hsa-miR-136-3p	1.7647	A	1.65354	A	1.5677	A	1.65354	A
hsa-miR-136-5p	1.63747	A	1.36281	A	1.63525	A	1.56121	A
hsa-miR-137	1.64532	A	1.62562	A	1.64532	A	1.72651	A
hsa-miR-138-1-3p	2.60046	P	2.42618	P	1.97932	A	1.69234	A
hsa-miR-138-2-3p	1.85555	A	2.03606	A	1.4589	A	1.54898	A
hsa-miR-138-5p	2.65954	P	56.6546	P	34.5276	P	10.657	P
hsa-miR-139-3p	2.28121	A	2.9614	A	2.23037	A	3.02749	A
hsa-miR-139-5p	1.97565	A	4.93492	P	1.65212	A	1.68716	A
hsa-miR-140-3p	3.90929	P	17.1689	P	19.3653	P	9.50188	P
hsa-miR-140-5p	1.47658	A	1.5309	A	1.5309	A	1.89114	A
hsa-miR-141-3p	1.82957	A	1.69613	A	1.76633	A	1.76265	A
hsa-miR-141-5p	1.7647	A	1.52953	A	1.69578	A	1.28521	A
hsa-miR-142-3p	1.73519	A	1.50241	A	1.66427	A	1.9018	A
hsa-miR-142-5p	1.97978	A	1.62005	A	1.74228	A	1.59786	A
hsa-miR-143-3p	2.03816	A	1.67986	A	1.75715	A	1.5863	A
hsa-miR-143-5p	2.85036	A	4.13451	P	1.57289	A	1.81286	A
hsa-miR-144-3p	1.63829	A	1.6386	A	1.77412	A	1.86844	A
hsa-miR-144-5p	1.94196	A	1.64195	A	1.94196	A	2.0076	A
hsa-miR-145-3p	1.67239	A	1.35921	A	1.76272	A	1.73175	A
hsa-miR-145-5p	1.34842	A	1.78634	A	1.70984	A	2.24127	P
hsa-miR-1468-3p	2.52697	P	3.22956	P	2.00573	A	2.3809	P
hsa-miR-1468-5p	1.85245	A	1.7619	A	1.67904	A	1.7619	A
hsa-miR-1469	1567.8	P	1726.22	P	2367.68	P	2152.44	P
hsa-miR-146a-3p	1.5309	A	1.67151	A	1.91066	A	1.70293	A
hsa-miR-146a-5p	3.13781	P	6.37599	P	19.028	P	14.0938	P
hsa-miR-146b-3p	1.88175	A	2.69022	A	1.98583	A	1.93746	A
hsa-miR-146b-5p	1.58322	A	2.03331	A	1.84752	A	1.82517	A
hsa-miR-1470	1.84989	A	2.51691	A	2.78556	A	2.00259	A
hsa-miR-1471	3.75988	A	2.92089	A	2.43923	A	3.69822	A
hsa-miR-147a	1.66145	A	1.5309	A	1.88212	A	1.66145	A
hsa-miR-147b	1.82636	A	1.87463	A	2.24131	A	1.92867	A
hsa-miR-148a-3p	1.51362	A	1.37722	A	1.98232	A	1.6055	A
hsa-miR-148a-5p	1.60601	A	1.70177	A	1.68217	A	1.70177	A
hsa-miR-148b-3p	1.74831	A	1.46192	A	1.77162	A	1.77195	A
hsa-miR-148b-5p	1.53753	A	2.05752	A	1.69857	A	1.82508	A
hsa-miR-149-3p	2029.33	P	1218.97	P	1079.46	P	982.5	P
hsa-miR-149-5p	2.97196	A	2.30505	A	2.07605	A	2.06567	A
hsa-miR-150-3p	15.784	P	3.73485	A	2.78588	A	18.9622	P
hsa-miR-150-5p	1.99189	A	2.48497	P	1.65291	A	1.73175	A
hsa-miR-151a-3p	1.74204	A	2.60433	P	2.30755	A	1.66012	A
hsa-miR-151a-5p	2.4697	A	6.23834	P	4.45755	P	5.12909	P
hsa-miR-151b	1.95745	A	1.97002	A	1.79001	A	1.79112	A
hsa-miR-152-3p	1.44803	A	1.5298	A	2.19187	A	1.85555	A
hsa-miR-152-5p	1.72761	A	1.84205	A	2.02786	A	1.51448	A
hsa-miR-153-3p	1.55588	A	1.65404	A	1.87575	A	1.60793	A
hsa-miR-153-5p	1.71696	A	1.84029	A	1.84029	A	1.72608	A
hsa-miR-1537-3p	1.67239	A	1.68329	A	1.91066	A	1.85555	A
hsa-miR-1537-5p	1.61705	A	1.97135	A	1.75692	A	1.7558	A
hsa-miR-1538	3.53451	A	8.11853	A	2.32235	A	3.10041	A
hsa-miR-1539	3.3288	A	2.77503	A	2.60622	A	3.1407	A
hsa-miR-154-3p	2.06132	A	1.45965	A	2.19187	A	1.64208	A
hsa-miR-154-5p	1.90065	A	2.60953	P	2.05573	A	2.49479	A
hsa-miR-155-3p	1.4334	A	1.86351	A	1.88454	A	1.63078	A
hsa-miR-155-5p	2.511	P	3.51558	P	2.08313	A	2.75447	P
hsa-miR-1587	158.796	P	210.606	P	192.248	P	89.9149	P
hsa-miR-15a-3p	1.89532	A	2.3042	A	1.79906	A	1.71112	A
hsa-miR-15a-5p	2.00297	A	1.97847	A	1.77365	A	2.27947	A
hsa-miR-15b-3p	1.67239	A	1.7229	A	1.42196	A	1.56754	A
hsa-miR-15b-5p	2.29303	A	3.26049	P	1.96267	A	2.07838	P
hsa-miR-16-1-3p	1.749	A	1.61824	A	1.51728	A	1.47757	A
hsa-miR-16-2-3p	1.79363	A	1.86632	A	2.02786	A	2.5727	P
hsa-miR-16-5p	4.13628	P	43.0902	P	17.5225	P	36.3511	P
hsa-miR-17-3p	2.28867	P	2.34484	A	1.91066	A	2.18365	A
hsa-miR-17-5p	12.5706	P	98.7828	P	72.7693	P	63.5137	P
hsa-miR-181a-2-3p	1.61728	A	1.97847	A	1.64817	A	1.77758	A
hsa-miR-181a-3p	1.85104	A	1.7647	A	2.02786	A	1.78699	A
hsa-miR-181a-5p	6.54745	P	33.1827	P	26.9243	P	22.8782	P
hsa-miR-181b-3p	1.5309	A	1.5309	A	1.66838	A	1.5309	A
hsa-miR-181b-5p	3.36675	P	6.25269	P	2.58185	P	7.65961	P
hsa-miR-181c-3p	5.85411	P	1.74703	A	2.02325	A	2.43818	A
hsa-miR-181c-5p	1.53692	A	1.69578	A	1.67964	A	1.61097	A
hsa-miR-181d-3p	2.86499	P	1.56906	A	1.98765	A	2.21148	A
hsa-miR-181d-5p	1.78041	A	1.77901	A	1.51399	A	1.60841	A
hsa-miR-182-3p	1.50377	A	1.71925	A	1.60957	A	1.64208	A
hsa-miR-1825	3.5715	P	4.0317	P	2.74955	A	1.90419	A
hsa-miR-182-5p	2.2477	P	5.60751	P	2.58185	P	3.28402	P
hsa-miR-1827	1.54162	P	1.68977	A	1.61616	A	1.61616	A
hsa-miR-183-3p	2.31021	P	2.31021	A	1.93135	A	2.31021	A
hsa-miR-183-5p	1.77053	A	1.50955	A	1.74302	A	1.83338	A
hsa-miR-184	9.13436	P	1.60957	A	2.06503	A	1.64208	A
hsa-miR-185-3p	5.50682	P	9.31792	P	2.3632	A	2.97079	A
hsa-miR-185-5p	17.7014	P	6.10068	P	4.21147	P	3.266	P
hsa-miR-186-3p	1.73442	A	1.7647	A	2.07286	A	1.55293	A
hsa-miR-186-5p	1.61042	A	2.28988	A	2.00504	A	1.65937	A
hsa-miR-187-3p	1.87643	A	2.30483	A	1.64812	A	1.56314	A
hsa-miR-187-5p	2.59132	A	3.2453	A	1.87074	A	2.59351	A
hsa-miR-188-3p	1.54778	A	1.88401	A	1.62084	A	1.54745	A
hsa-miR-188-5p	2.61532	P	1.7647	A	2.19408	A	1.73175	A
hsa-miR-18a-3p	1.82579	A	1.91408	A	1.77352	A	1.75371	A
hsa-miR-18a-5p	3.08144	P	6.85004	P	2.97057	P	17.7448	P
hsa-miR-18b-3p	1.89134	A	1.6499	A	1.78089	A	1.72245	A
hsa-miR-18b-5p	1.85555	A	1.64553	A	2.19187	A	2.06566	A
hsa-miR-1908-3p	2.72691	A	2.16461	A	1.6816	A	2.61059	A
hsa-miR-1908-5p	1776.19	P	1752.42	P	1644.19	P	1460.97	P
hsa-miR-1909-3p	102.563	P	92.5167	P	114.276	P	69.4299	P
hsa-miR-1909-5p	21.186	P	37.7758	P	27.5689	P	17.661	P
hsa-miR-190a-3p	1.81876	A	1.57779	A	1.63714	A	1.84881	A
hsa-miR-190a-5p	1.6409	A	1.68149	A	1.82056	A	1.72222	A
hsa-miR-190b	1.79472	A	1.60957	A	1.45895	A	1.64208	A
hsa-miR-1910-3p	3.34231	P	2.11631	P	2.16856	A	2.41561	P
hsa-miR-1910-5p	62.3417	P	85.7187	P	80.8796	P	66.3482	P
hsa-miR-1911-3p	1.95297	A	1.54412	A	1.89509	A	1.73801	A
hsa-miR-1911-5p	1.58742	A	1.90516	A	1.66229	A	1.73855	A
hsa-miR-1912	1.55844	A	1.69483	A	1.89353	A	1.83096	A
hsa-miR-1913	3.48975	A	3.13571	A	3.96958	A	1.90214	A
hsa-miR-191-3p	2.59718	A	2.50523	A	2.04284	A	2.22146	A
hsa-miR-1914-3p	54.6763	P	4.14287	A	3.57479	A	2.58185	A
hsa-miR-1914-5p	2.52242	A	2.24578	A	2.12039	A	2.02439	A
hsa-miR-1915-3p	3128.85	P	2285.42	P	2629.23	P	3147.38	P
hsa-miR-1915-5p	26.9236	P	149.674	P	13.8699	P	33.2259	P
hsa-miR-191-5p	17.9571	P	46.9092	P	50.2101	P	41.1632	P
hsa-miR-192-3p	1.46427	A	2.03129	A	1.76031	A	1.70255	A
hsa-miR-192-5p	1.8014	A	1.75752	A	1.62119	A	2.09	P
hsa-miR-193a-3p	1.60957	A	1.86632	A	1.62355	A	2.08722	A
hsa-miR-193a-5p	2.42148	A	2.01498	A	1.91649	A	2.32292	A
hsa-miR-193b-3p	1.77348	A	2.88559	P	1.77022	A	2.27578	A
hsa-miR-193b-5p	2.56733	A	2.99549	P	2.69403	A	2.15283	A
hsa-miR-194-3p	1.96594	A	2.57567	A	3.09336	A	1.72287	A
hsa-miR-194-5p	1.89171	A	2.32613	P	1.5639	A	3.40637	P
hsa-miR-195-3p	6.20111	P	28.8136	P	3.27739	P	2.52104	A
hsa-miR-195-5p	1.50297	A	1.69578	A	1.56526	A	1.67894	A
hsa-miR-196a-3p	1.42081	A	1.59292	A	1.69578	A	1.5309	A
hsa-miR-196a-5p	1.39914	A	1.49447	A	1.69059	A	1.69054	A
hsa-miR-196b-3p	1.79079	A	1.87916	A	1.8544	A	2.05654	A
hsa-miR-196b-5p	2.00183	P	2.49883	P	3.42053	P	1.7126	A
hsa-miR-1972	24.0133	P	50.817	P	36.3295	P	35.8034	P
hsa-miR-1973	2.8654	P	27.4175	P	2.25198	A	48.5256	P
hsa-miR-197-3p	6.96488	P	24.4022	P	7.13241	P	2.658	A
hsa-miR-197-5p	108.973	P	8.64609	P	10.3268	P	13.6029	P
hsa-miR-1976	7.86334	P	10.3872	P	2.32537	A	2.48906	A
hsa-miR-198	6.17468	P	1.87444	A	1.92967	A	2.38502	A
hsa-miR-199a-3p	1.56785	A	1.46024	A	1.64843	A	3.05838	P
hsa-miR-199a-5p	1.68587	A	1.77251	A	1.72007	A	2.42432	A
hsa-miR-199b-3p	1.56785	A	1.46024	A	1.64843	A	3.05838	P
hsa-miR-199b-5p	1.63234	A	1.69578	A	1.5309	A	1.74908	A
hsa-miR-19a-3p	2.02746	P	2.05171	P	1.85027	A	2.30047	P
hsa-miR-19a-5p	1.5309	A	1.77147	A	1.68816	A	1.97847	A
hsa-miR-19b-1-5p	1.60957	A	1.67041	A	1.58999	A	1.66977	A
hsa-miR-19b-2-5p	1.775	A	1.7647	A	1.33335	A	1.47535	A
hsa-miR-19b-3p	1.6205	A	9.44795	P	2.19187	P	4.45755	P
hsa-miR-200a-3p	1.43133	A	1.74264	A	1.75211	A	1.53397	A
hsa-miR-200a-5p	1.94173	A	1.81639	A	1.72046	A	2.32688	A
hsa-miR-200b-3p	1.64234	A	1.64234	A	1.72678	A	1.75794	A
hsa-miR-200b-5p	2.28583	A	1.96477	A	1.77906	A	2.00038	A
hsa-miR-200c-3p	1.90739	A	1.65986	A	1.79228	A	1.8574	A
hsa-miR-200c-5p	1.54504	A	1.54504	A	1.49188	A	1.91895	A
hsa-miR-202-3p	3.62982	P	2.28867	A	2.02786	A	1.93532	A
hsa-miR-202-5p	1.7647	A	1.84779	A	1.68535	A	1.73175	A
hsa-miR-203a	1.53763	A	1.90122	A	1.60642	A	1.78652	A
hsa-miR-203b-3p	1.79832	A	1.97847	A	1.73527	A	1.73175	A
hsa-miR-203b-5p	1.73321	A	1.61534	A	1.91342	A	1.64208	A
hsa-miR-204-3p	94.9244	P	66.9245	P	37.8846	P	13.5627	P
hsa-miR-204-5p	1.38155	A	1.84941	A	1.74809	A	2.30185	A
hsa-miR-2052	1.64692	A	1.72819	A	1.77198	A	1.72819	A
hsa-miR-2053	1.68234	A	1.82659	A	1.90094	P	1.63373	A
hsa-miR-205-3p	2.13099	P	1.54457	A	1.93906	A	1.73479	A
hsa-miR-2054	1.55821	A	1.92265	A	1.42058	A	1.63088	A
hsa-miR-205-5p	1.60957	A	1.48452	A	1.79633	A	1.53588	A
hsa-miR-206	2.10545	A	2.00977	A	2.03163	A	2.1475	A
hsa-miR-208a-3p	1.66963	A	1.7017	A	2.00717	A	1.81176	A
hsa-miR-208a-5p	1.86266	A	2.78968	P	1.86602	A	1.68985	A
hsa-miR-208b-3p	1.75609	A	2.0304	A	1.86416	A	1.51892	A
hsa-miR-208b-5p	1.58011	A	1.55944	A	1.6334	A	1.61203	A
hsa-miR-20a-3p	1.31605	A	1.72091	A	1.87793	A	1.84589	A
hsa-miR-20a-5p	10.043	P	52.6119	P	38.5551	P	40.8255	P
hsa-miR-20b-3p	1.89043	A	2.07813	A	1.59146	A	1.53239	A
hsa-miR-20b-5p	1.67239	A	3.16268	P	1.91066	A	1.70897	A
hsa-miR-210-3p	3.27887	A	25.1756	P	31.7218	P	8.7827	P
hsa-miR-210-5p	3.08144	A	1.79399	A	1.60957	A	2.87184	A
hsa-miR-2110	10.1611	P	2.19532	A	2.80685	A	2.10926	A
hsa-miR-2113	1.93333	A	2.18602	P	2.11286	A	2.07925	A
hsa-miR-211-3p	12.2567	P	1.81653	A	2.57184	A	3.36722	A
hsa-miR-2114-3p	1.85051	A	1.73092	A	1.57876	A	1.70662	A
hsa-miR-2114-5p	1.7647	A	1.7647	A	1.7647	A	1.92578	A
hsa-miR-2115-3p	1.53365	A	1.45516	A	1.88429	A	1.352	A
hsa-miR-2115-5p	1.73396	A	1.57164	A	1.57509	A	2.13194	A
hsa-miR-211-5p	1.80341	A	1.62668	A	2.0302	A	2.00093	A
hsa-miR-2116-3p	1.57648	A	1.74418	A	2.00428	A	1.97134	A
hsa-miR-2116-5p	3.00657	P	1.95424	A	1.91066	A	1.97847	A
hsa-miR-2117	1.76888	A	1.58496	A	2.22857	A	1.59823	A
hsa-miR-212-3p	2.07593	A	3.91877	P	3.08133	A	2.8045	A
hsa-miR-212-5p	1.59726	A	1.39144	A	2.04802	A	1.85555	A
hsa-miR-21-3p	1.57878	A	2.8498	P	2.98029	P	2.67479	A
hsa-miR-214-3p	2.91609	P	1.98612	A	1.92527	A	1.77906	A
hsa-miR-214-5p	1.76445	A	1.86632	A	1.72599	A	1.76085	A
hsa-miR-215-3p	1.55816	A	1.73266	A	1.58094	A	1.67365	A
hsa-miR-215-5p	1.60225	A	1.48664	A	1.53327	A	1.54134	A
hsa-miR-21-5p	2.01796	A	3.08144	P	2.9513	P	2.30185	P
hsa-miR-216a-3p	3.27739	P	1.77091	A	1.69578	A	2.08779	A
hsa-miR-216a-5p	1.58762	A	1.55303	A	1.7276	A	1.64208	A
hsa-miR-216b-3p	1.55119	A	1.50957	A	1.85269	A	1.7919	A
hsa-miR-216b-5p	1.80585	P	1.68388	A	1.77207	A	1.60764	A
hsa-miR-217	1.40619	A	1.62499	A	1.74152	A	1.64208	A
hsa-miR-218-1-3p	1.80672	A	1.57289	A	1.83313	A	2.00133	A
hsa-miR-218-2-3p	3.54064	P	39.5177	P	11.5123	P	2.6321	A
hsa-miR-218-5p	1.38026	A	1.69578	A	1.66778	A	1.81358	A
hsa-miR-219a-1-3p	2.562	A	1.9737	A	1.67673	A	1.9112	A
hsa-miR-219a-2-3p	1.44178	A	1.82669	A	1.78313	A	1.81915	A
hsa-miR-219a-5p	1.6722	A	1.86611	A	2.01261	A	1.94985	A
hsa-miR-219b-3p	1.6644	A	1.61042	A	1.51507	A	1.67413	A
hsa-miR-219b-5p	1.7647	A	1.58426	A	1.94435	A	1.97847	A
hsa-miR-221-3p	21.8306	P	233.292	P	57.264	P	88.2418	P
hsa-miR-221-5p	1.60957	A	1.72224	A	1.64711	A	1.64208	A
hsa-miR-222-3p	18.7556	P	170	P	98.3517	P	91.8009	P
hsa-miR-222-5p	2.16962	A	2.00132	A	1.93272	A	1.51972	A
hsa-miR-223-3p	1.96969	A	1.54618	A	2.44481	A	2.00948	A
hsa-miR-223-5p	1.56884	A	1.72552	A	1.64437	A	1.8086	A
hsa-miR-22-3p	1.96698	A	31.2218	P	6.48931	P	6.01582	P
hsa-miR-224-3p	1.96375	A	2.2733	P	2.18827	A	2.09642	A
hsa-miR-224-5p	1.63574	A	1.89665	A	1.76292	A	1.68001	A
hsa-miR-22-5p	2.8713	P	1.96361	A	1.64361	A	1.85123	A
hsa-miR-2276-3p	12.1451	P	3.0021	A	2.88024	A	5.91664	P
hsa-miR-2276-5p	1.75653	A	2.09567	A	1.79339	A	1.63149	A
hsa-miR-2277-3p	22.5189	P	48.2681	P	23.7064	P	23.617	P
hsa-miR-2277-5p	11.9359	A	22.5369	P	15.5248	P	23.2399	P
hsa-miR-2278	2.10552	A	2.8713	P	2.1363	A	1.97847	A
hsa-miR-2355-3p	1.39401	A	1.62592	A	1.99948	A	1.71842	A
hsa-miR-2355-5p	1.78473	A	1.51761	A	2.0311	A	1.66072	A
hsa-miR-2392	15.4029	P	7.0171	P	7.45133	P	13.7108	P
hsa-miR-23a-3p	23.9795	P	216.387	P	143.697	P	125.079	P
hsa-miR-23a-5p	3.79766	P	3.27739	P	2.91789	A	2.79183	A
hsa-miR-23b-3p	6.67933	P	69.13	P	29.879	P	42.5096	P
hsa-miR-23b-5p	1.97561	A	1.80443	A	2.09741	A	2.1021	A
hsa-miR-23c	1.77218	A	1.51631	A	1.83034	A	1.64883	A
hsa-miR-24-1-5p	1.86082	A	1.7299	A	1.54002	A	1.69759	A
hsa-miR-24-2-5p	1.7647	A	1.55834	A	1.55834	A	1.51574	A
hsa-miR-24-3p	40.0898	P	191.135	P	164.878	P	111.115	P
hsa-miR-2467-3p	11.3087	P	3.95959	A	6.49366	P	3.49121	A
hsa-miR-2467-5p	1.77537	A	1.97847	A	1.71988	A	1.63566	A
hsa-miR-25-3p	1.5366	A	2.01837	A	2.29962	A	2.0001	A
hsa-miR-25-5p	14.9941	P	187.161	P	102.686	P	149.037	P
hsa-miR-2681-3p	1.53739	A	1.85733	A	1.70945	A	1.68976	A
hsa-miR-2681-5p	1.55268	A	1.69475	A	1.91066	A	1.49113	A
hsa-miR-2682-3p	1.58095	A	1.76081	A	1.85831	A	1.86662	A
hsa-miR-2682-5p	1.83682	A	2.28867	A	1.83682	A	1.83682	A
hsa-miR-26a-1-3p	1.5309	A	1.5309	A	1.5309	A	1.75146	A
hsa-miR-26a-2-3p	1.68828	A	1.71304	A	1.60957	A	1.4589	A
hsa-miR-26a-5p	7.42281	P	27.1581	P	3.95663	P	17.9346	P
hsa-miR-26b-3p	1.74948	A	1.69669	A	2.07275	A	1.87654	A
hsa-miR-26b-5p	1.54064	A	1.67397	A	1.42706	A	2.03801	A
hsa-miR-27a-3p	2.37679	P	40.7884	P	51.3372	P	34.0276	P
hsa-miR-27a-5p	1.81654	A	1.86168	A	1.91383	A	2.30185	A
hsa-miR-27b-3p	2.3534	P	2.15792	P	1.99662	P	2.31301	P
hsa-miR-27b-5p	2.19478	P	2.1819	A	1.82096	A	1.78184	A
hsa-miR-28-3p	2.48602	A	5.39659	P	2.30547	A	1.70826	A
hsa-miR-28-5p	1.7647	A	1.69578	A	1.71723	A	1.77962	A
hsa-miR-2861	1606.16	P	1691.94	P	1875.42	P	2087.39	P
hsa-miR-2909	1.67928	A	2.13804	A	1.47192	A	1.53905	A
hsa-miR-296-3p	24.2495	P	15.2804	P	5.43248	A	6.69083	A
hsa-miR-296-5p	3.08144	A	1.86697	A	2.83783	A	2.34957	A
hsa-miR-297	100.024	P	181.174	P	27.3026	P	20.0135	P
hsa-miR-298	25.996	P	3.83873	A	2.96683	A	3.24294	A
hsa-miR-299-3p	2.0363	P	1.69063	A	1.83576	A	1.90091	A
hsa-miR-299-5p	1.67478	A	1.72903	A	1.76648	A	2.36049	P
hsa-miR-29a-3p	2.20363	A	9.41516	P	6.43647	P	23.589	P
hsa-miR-29a-5p	2.1577	A	1.55684	A	1.7959	A	2.02837	A
hsa-miR-29b-1-5p	1.73169	A	1.7994	A	1.62014	A	1.5309	A
hsa-miR-29b-2-5p	1.68543	A	1.68543	A	1.65219	A	1.80785	A
hsa-miR-29b-3p	1.73691	A	1.75237	A	2.19847	A	1.59642	A
hsa-miR-29c-3p	1.79257	A	1.70827	A	1.7905	A	1.72897	A
hsa-miR-29c-5p	1.60762	A	1.78832	A	1.79001	A	1.46692	A
hsa-miR-300	2.80106	P	2.40883	P	2.45399	P	1.85555	A
hsa-miR-301a-3p	1.62166	A	1.74451	A	1.70676	A	1.54699	A
hsa-miR-301a-5p	1.60957	A	1.69149	A	1.83906	A	1.85555	A
hsa-miR-301b	1.71618	A	1.7647	A	1.60957	A	1.63389	A
hsa-miR-302a-3p	1.87974	A	1.97847	A	1.6307	A	1.74913	A
hsa-miR-302a-5p	2.0015	P	2.0015	A	1.84295	A	1.51083	A
hsa-miR-302b-3p	1.77422	A	1.77422	A	1.86925	A	1.46835	A
hsa-miR-302b-5p	1.85555	A	1.36672	A	1.59626	A	1.72886	A
hsa-miR-302c-3p	1.77985	A	1.61324	A	1.495	A	2.02742	A
hsa-miR-302c-5p	3.39674	P	2.14482	A	1.77506	A	1.85555	A
hsa-miR-302d-3p	1.74518	A	1.65721	A	1.64431	A	1.77625	A
hsa-miR-302d-5p	1.58821	A	1.5309	A	2.19187	A	1.58821	A
hsa-miR-302e	1.83806	A	2.00479	A	1.67315	A	1.63572	A
hsa-miR-302f	1.72943	A	1.82901	A	1.87247	A	1.72918	A
hsa-miR-3064-3p	2.00092	A	2.62567	P	2.19187	A	1.77664	A
hsa-miR-3064-5p	2.07071	A	3.18811	P	2.07288	A	1.89871	A
hsa-miR-3065-3p	1.422	A	1.83389	A	2.23775	P	1.84363	A
hsa-miR-3065-5p	1.4589	A	1.48283	A	1.74512	A	1.99318	A
hsa-miR-3074-3p	2.08076	A	1.96196	A	2.39251	A	1.82518	A
hsa-miR-3074-5p	1.95301	A	1.59815	A	1.89019	A	1.72958	A
hsa-miR-30a-3p	2.295	A	2.1454	A	298.748	P	1.78126	A
hsa-miR-30a-5p	1.66676	A	13.1383	P	14.8563	P	43.0919	P
hsa-miR-30b-3p	1.67353	A	1.67353	A	2.09331	A	1.77212	A
hsa-miR-30b-5p	1.74151	A	2.42317	P	2.19187	A	1.85555	A
hsa-miR-30c-1-3p	3.00285	P	2.28867	A	1.87253	A	1.73175	A
hsa-miR-30c-2-3p	2.75406	P	1.83943	A	1.91066	A	1.85555	A
hsa-miR-30c-5p	2.39629	A	2.84647	P	2.45934	P	2.7735	P
hsa-miR-30d-3p	1.60957	A	2.10973	P	1.90929	A	1.55569	A
hsa-miR-30d-5p	1.52618	A	2.6508	P	2.81937	P	1.85615	A
hsa-miR-30e-3p	1.70187	A	1.63634	A	1.90648	A	1.7795	A
hsa-miR-30e-5p	1.48597	A	1.63944	A	1.94611	A	1.76388	A
hsa-miR-3115	1.71898	A	1.69578	A	1.7905	A	1.79436	A
hsa-miR-3116	2.08728	A	1.73528	A	1.65212	A	1.5998	A
hsa-miR-3117-3p	1.48261	A	1.86632	A	1.60957	A	1.75861	A
hsa-miR-3117-5p	1.85534	A	1.74857	A	1.90749	A	1.90698	A
hsa-miR-3118	1.5533	A	1.79665	A	1.7309	A	1.80558	A
hsa-miR-3119	1.85555	A	1.4589	A	1.60178	A	1.46525	A
hsa-miR-3120-3p	1.73518	A	1.61823	A	1.60049	A	1.65255	A
hsa-miR-3120-5p	2.58014	P	3.80429	P	1.69037	A	1.85225	A
hsa-miR-3121-3p	2.22222	P	1.81747	A	1.974	A	2.51327	P
hsa-miR-3121-5p	1.56974	A	1.64721	A	1.5666	A	1.68166	A
hsa-miR-3122	3.57334	P	1.70612	A	2.29897	A	1.96327	A
hsa-miR-3123	1.70631	A	1.69578	A	1.84743	A	1.85555	A
hsa-miR-3124-3p	1.39729	A	1.53578	A	1.87243	A	1.61087	A
hsa-miR-3124-5p	215.174	P	23.9485	P	24.4256	P	26.8676	P
hsa-miR-3125	6.19651	P	1.60957	A	2.42331	A	2.1442	P
hsa-miR-3126-3p	1.86125	A	1.8571	A	2.00196	A	1.67653	A
hsa-miR-3126-5p	3.06957	P	2.5694	A	4.05004	P	4.39048	P
hsa-miR-3127-3p	1.48377	A	1.42703	A	2.18065	A	1.97668	A
hsa-miR-3127-5p	2.87766	P	1.93876	A	2.21148	A	1.77289	A
hsa-miR-3128	1.75886	A	1.67274	A	1.85404	A	1.79035	A
hsa-miR-3129-3p	1.7141	A	1.86198	A	2.17772	P	2.27991	A
hsa-miR-3129-5p	1.85555	A	1.73869	A	1.88919	A	1.73175	A
hsa-miR-3130-3p	1.97414	A	1.69894	A	2.46563	A	2.61838	A
hsa-miR-3130-5p	1.82425	A	2.02079	A	1.7539	A	2.63708	A
hsa-miR-3131	148.674	P	6.06349	P	5.26546	P	330.471	P
hsa-miR-3132	7.01366	P	2.57746	A	2.23736	A	2.8713	A
hsa-miR-3133	1.63985	A	1.46779	A	1.70612	A	1.55314	A
hsa-miR-3134	1.69272	A	1.78616	A	1.66825	A	2.18538	A
hsa-miR-3135a	1.83349	A	1.47715	A	1.47646	A	2.08453	A
hsa-miR-3135b	123.924	P	76.6744	P	54.1178	P	94.4047	P
hsa-miR-3136-3p	1.80956	A	1.8643	A	2.37165	A	1.8643	A
hsa-miR-3136-5p	2.09038	P	1.69578	A	1.91066	A	1.79973	A
hsa-miR-3137	6.06349	P	2.58611	A	2.30314	A	2.18247	A
hsa-miR-3138	22.2704	P	2.38563	A	159.232	P	374.512	P
hsa-miR-3139	1.66752	A	1.47443	A	2.00783	A	2.1577	A
hsa-miR-31-3p	1.67239	A	1.7647	A	1.53635	A	1.73175	A
hsa-miR-3140-3p	2.18134	P	1.97847	A	2.18242	A	1.73832	A
hsa-miR-3140-5p	1.7564	A	1.7564	A	1.7564	A	1.73175	A
hsa-miR-3141	165.086	P	157.996	P	118.285	P	159.79	P
hsa-miR-3142	1.64552	A	1.73008	A	1.55346	A	1.66628	A
hsa-miR-3143	1.68754	A	1.6261	A	1.74196	A	2.20726	A
hsa-miR-3144-3p	1.77151	A	1.62163	A	1.4645	A	1.73175	A
hsa-miR-3144-5p	2.32767	P	1.86632	A	1.66948	A	1.85555	A
hsa-miR-3145-3p	1.45461	A	1.46355	A	1.75762	A	1.81966	A
hsa-miR-3145-5p	1.66003	A	1.6028	A	2.04134	A	1.66003	A
hsa-miR-3146	1.68966	A	2.01757	A	1.87998	A	1.54671	A
hsa-miR-3147	16.9132	P	7.86297	A	12.3536	P	10.8776	A
hsa-miR-3148	4.45755	P	9.08262	P	1.7905	A	3.41517	P
hsa-miR-3149	2.95497	P	3.9021	P	2.0002	A	2.05128	A
hsa-miR-3150a-3p	1.80544	A	1.85985	A	2.30185	A	2.03508	A
hsa-miR-3150a-5p	1.84725	A	1.918	A	2.14712	A	1.918	A
hsa-miR-3150b-3p	2.43148	A	1.50484	A	3.22551	P	1.8354	A
hsa-miR-3150b-5p	1.91932	A	2.1043	A	2.15596	A	1.58843	A
hsa-miR-3151-3p	2.38414	A	4.35558	P	1.57513	A	1.86235	A
hsa-miR-3151-5p	4.89638	P	2.8713	P	2.43507	P	2.8713	P
hsa-miR-3152-3p	2.15161	P	2.1454	A	2.05713	A	1.64825	A
hsa-miR-3152-5p	1.63875	A	1.69566	A	1.7828	A	1.8892	A
hsa-miR-3153	9.17257	P	1.98484	A	2.70932	P	2.58714	A
hsa-miR-3154	21.5435	P	2.572	A	2.46665	A	4.19942	P
hsa-miR-3155a	3.55302	P	1.95993	A	1.89437	A	1.6739	A
hsa-miR-3155b	2.19513	A	1.58474	A	1.97699	A	1.67365	A
hsa-miR-3156-3p	2.33592	A	2.28025	A	1.79508	A	2.0354	A
hsa-miR-3156-5p	14.3175	P	2.1534	A	2.19187	P	2.10846	A
hsa-miR-3157-3p	1.94182	A	1.87292	A	1.94182	A	2.06614	A
hsa-miR-3157-5p	1.76159	A	1.78623	A	1.7117	A	1.56982	A
hsa-miR-3158-3p	1.93927	A	1.7647	A	1.7905	A	2.10022	A
hsa-miR-3158-5p	1.98207	A	1.97078	A	2.14664	A	1.84381	A
hsa-miR-3159	1.53982	A	1.6305	A	1.71242	A	1.61006	A
hsa-miR-31-5p	1.96321	A	1.86632	A	1.60957	A	1.96321	A
hsa-miR-3160-3p	1.80956	A	1.80956	A	1.80956	A	1.80956	A
hsa-miR-3160-5p	1.73593	A	1.5309	A	1.69578	A	1.65535	A
hsa-miR-3161	1.653	A	1.81231	A	1.39854	A	2.20662	A
hsa-miR-3162-3p	2.15324	A	2.12482	A	1.93399	A	2.37724	A
hsa-miR-3162-5p	405.425	P	18.0356	P	42.9734	P	56.675	P
hsa-miR-3163	3.13236	P	1.48699	A	1.7905	A	1.86381	A
hsa-miR-3164	26.9956	P	2.06929	A	1.9396	A	1.85499	A
hsa-miR-3165	1.40133	A	1.98741	P	1.80141	A	1.81337	A
hsa-miR-3166	1.75452	A	1.83259	A	1.76095	A	1.89462	A
hsa-miR-3167	1.9001	A	1.70767	A	2.06429	A	2.01401	A
hsa-miR-3168	1.75635	A	1.71027	A	1.71027	A	1.65686	A
hsa-miR-3169	1.62956	A	1.82775	A	2.02402	A	1.65172	A
hsa-miR-3170	1.557	A	1.58582	A	1.8392	A	1.81053	A
hsa-miR-3171	1.56674	A	2.1441	A	2.01614	A	1.84483	A
hsa-miR-3173-3p	6.90942	P	1.65189	A	2.01322	A	1.82102	A
hsa-miR-3173-5p	2.29977	P	2.8713	P	1.70574	A	1.64208	A
hsa-miR-3174	1.88108	A	1.86165	A	2.06307	A	1.64395	A
hsa-miR-3175	11.3314	P	8.13466	P	8.63504	P	3.35252	A
hsa-miR-3176	2.02786	A	1.756	A	2.19187	A	2.53777	A
hsa-miR-3177-3p	5.54965	P	2.72785	A	4.9051	P	3.44506	A
hsa-miR-3177-5p	2.78187	A	1.95735	A	1.91066	A	1.63686	A
hsa-miR-3178	784.925	P	1475.55	P	461.319	P	507.603	P
hsa-miR-3179	1.58752	A	2.01254	A	1.7905	A	1.85555	A
hsa-miR-3180	22.274	P	26.1704	P	16.8207	P	25.7477	P
hsa-miR-3180-3p	24.8063	P	47.9416	P	4.70086	A	18.0587	A
hsa-miR-3180-5p	2.67252	A	2.78401	A	2.21308	A	1.91603	A
hsa-miR-3181	2.19524	A	2.11731	A	2.00213	A	2.41204	A
hsa-miR-3182	1.87062	A	1.70618	A	2.10478	A	1.57684	A
hsa-miR-3183	1.68488	A	2.09881	A	1.7101	A	1.65399	A
hsa-miR-3184-3p	4.84876	P	3.08144	P	1.5309	A	2.04313	A
hsa-miR-3184-5p	2.29574	A	1.66409	A	2.09655	A	1.73175	A
hsa-miR-3185	74.2211	P	81.6751	P	215.667	P	124.174	P
hsa-miR-3186-3p	8.11493	P	3.72225	P	4.20901	P	1.9846	A
hsa-miR-3186-5p	1.72323	A	1.74273	A	1.74733	A	1.50808	A
hsa-miR-3187-3p	5.0946	P	3.82396	A	11.601	P	7.82669	P
hsa-miR-3187-5p	11.7243	P	3.09552	A	2.74606	A	3.50165	A
hsa-miR-3188	6.3359	P	2.51705	A	2.89977	A	3.94535	P
hsa-miR-3189-3p	1.76517	A	1.82264	A	1.98104	A	2.37851	A
hsa-miR-3189-5p	2.0896	A	3.32959	A	1.78764	A	1.86918	A
hsa-miR-3190-3p	4.29864	P	2.14179	A	1.87561	A	2.33581	A
hsa-miR-3190-5p	1.9189	A	1.55781	A	2.11951	A	2.01769	A
hsa-miR-3191-3p	5.07804	A	2.02363	A	1.76148	A	2.1196	A
hsa-miR-3191-5p	1.96698	A	2.8962	P	2.02786	A	1.64048	A
hsa-miR-3192-3p	2.1577	A	2.28536	A	2.64721	A	1.82406	A
hsa-miR-3192-5p	37.8557	P	1.62242	A	1.74814	A	1.85555	A
hsa-miR-3193	1.71216	A	2.09347	A	2.08353	A	2.83379	P
hsa-miR-3194-3p	1.69624	A	2.43448	A	1.71593	A	1.73761	A
hsa-miR-3194-5p	2.75962	A	2.04055	A	1.99101	A	1.97847	A
hsa-miR-3195	18.4867	P	65.8263	P	33.3974	P	49.7377	P
hsa-miR-3196	4312.92	P	3324.89	P	3628.67	P	2705.41	P
hsa-miR-3197	81.7121	P	179.924	P	83.9244	P	22.3976	P
hsa-miR-3198	2.39929	A	1.97949	A	2.26838	A	2.43132	A
hsa-miR-3199	3.22674	P	2.22081	A	2.3716	A	1.50348	A
hsa-miR-3200-3p	1.58817	A	1.81574	A	1.61946	A	1.58934	A
hsa-miR-3200-5p	1.94657	A	1.8852	A	2.44973	A	2.58185	P
hsa-miR-3201	3.58831	P	2.03458	A	2.55278	P	1.92717	A
hsa-miR-3202	4.74049	P	2.33937	P	3.19736	P	2.27201	P
hsa-miR-320a	171.424	P	108.028	P	109.924	P	71.0568	P
hsa-miR-320b	154.9	P	103.505	P	108.565	P	38.8299	P
hsa-miR-320c	71.7683	P	45.7514	P	23.016	P	32.8521	P
hsa-miR-320d	11.2749	P	4.82876	P	3.14705	P	2.1577	P
hsa-miR-320e	3.27739	P	2.46683	P	4.45755	P	2.35082	P
hsa-miR-323a-3p	1.46547	A	1.77961	A	1.60957	A	1.5996	A
hsa-miR-323a-5p	2.37181	A	2.51986	A	1.67509	A	1.81157	A
hsa-miR-323b-3p	1.93965	A	2.02237	A	2.33547	A	2.16984	A
hsa-miR-323b-5p	1.87421	A	1.69578	A	2.27934	A	1.73175	A
hsa-miR-32-3p	1.75436	A	1.85538	A	1.63272	A	1.8675	A
hsa-miR-324-3p	2.79356	A	3.87657	P	2.57268	A	2.62724	A
hsa-miR-324-5p	1.75043	A	2.40883	A	1.99982	A	1.827	A
hsa-miR-325	1.57096	A	1.6748	A	1.5309	A	2.39672	P
hsa-miR-32-5p	1.9381	A	1.9395	A	1.93823	A	2.03548	P
hsa-miR-326	3.40983	P	3.32231	A	2.40382	A	1.73175	A
hsa-miR-328-3p	53.1092	P	20.8708	P	5.04117	A	2.9943	A
hsa-miR-328-5p	475.529	P	312.423	P	380.385	P	307.675	P
hsa-miR-329-3p	1.59234	A	1.69578	A	1.8298	A	1.99219	A
hsa-miR-329-5p	1.86878	A	1.99257	A	1.5309	A	1.97847	A
hsa-miR-330-3p	1.75344	A	1.58364	A	1.58364	A	1.94548	A
hsa-miR-330-5p	2.08114	A	1.51056	A	1.98171	A	1.78972	A
hsa-miR-331-3p	2.04832	A	2.05429	A	2.22094	A	2.06606	A
hsa-miR-331-5p	2.00915	A	2.08619	A	2.02051	A	1.95653	A
hsa-miR-335-3p	1.60008	A	1.80339	P	1.67307	A	1.58401	A
hsa-miR-335-5p	1.89499	A	1.76265	A	1.91066	A	1.86065	A
hsa-miR-337-3p	1.83483	A	1.69578	A	2.00522	A	1.80846	A
hsa-miR-337-5p	1.61687	A	1.86632	A	1.60957	A	1.91926	A
hsa-miR-338-3p	1.53687	A	1.53687	A	2.01459	A	1.64849	A
hsa-miR-338-5p	2.12793	A	2.12793	A	1.93604	A	2.12793	A
hsa-miR-339-3p	1.86156	A	2.26943	A	2.05711	A	2.65299	A
hsa-miR-339-5p	3.27182	A	2.42095	A	2.28552	A	2.42095	A
hsa-miR-33a-3p	1.67239	A	1.81665	A	1.7905	A	1.51012	A
hsa-miR-33a-5p	1.55397	A	1.76796	A	1.76796	A	1.97494	A
hsa-miR-33b-3p	1.67239	A	2.33787	A	1.76474	A	2.06948	A
hsa-miR-33b-5p	1.7527	A	2.47601	P	1.94971	A	1.60383	A
hsa-miR-340-3p	1.61353	A	1.4648	A	1.69578	A	2.14308	A
hsa-miR-340-5p	1.82609	A	1.69154	A	2.55796	P	1.88491	A
hsa-miR-342-3p	2.16652	A	1.80625	A	1.47015	A	1.77422	A
hsa-miR-342-5p	1.8925	A	1.35163	A	1.62405	A	1.73169	A
hsa-miR-345-3p	2.44208	A	2.36614	A	1.92496	A	2.21914	A
hsa-miR-345-5p	1.3627	A	3.69605	A	2.67049	A	2.10375	A
hsa-miR-346	27.3472	P	37.8846	P	32.8682	P	19.5093	P
hsa-miR-34a-3p	1.67239	A	1.5309	A	1.69578	A	1.73745	A
hsa-miR-34a-5p	1.80042	A	1.56677	A	1.69636	A	1.69791	A
hsa-miR-34b-3p	2.90692	P	3.91907	P	2.99637	P	2.48449	A
hsa-miR-34b-5p	1.70901	A	1.78478	A	1.93927	A	2.39644	A
hsa-miR-34c-3p	3.59307	P	4.51031	P	2.81097	P	2.06322	A
hsa-miR-34c-5p	1.96782	A	2.10241	A	1.9758	A	1.9056	A
hsa-miR-3529-3p	1.62597	A	1.7647	A	1.69578	A	1.73148	A
hsa-miR-3529-5p	1.68204	A	1.78327	A	1.71083	A	1.89324	A
hsa-miR-3591-3p	1.85555	P	3.14573	P	2.40883	P	2.25045	P
hsa-miR-3591-5p	1.58876	A	1.51404	A	1.53239	A	1.68889	A
hsa-miR-3605-3p	1.98245	A	1.60682	A	1.69287	A	1.85237	A
hsa-miR-3605-5p	4.64438	P	2.09649	A	1.92417	A	2.20443	A
hsa-miR-3606-3p	1.68667	A	1.7457	A	2.00217	A	1.6548	A
hsa-miR-3606-5p	1.94253	P	1.68185	A	1.70644	A	1.85555	A
hsa-miR-3607-3p	1.9592	A	1.6827	A	2.46188	P	1.69963	A
hsa-miR-3607-5p	1.5309	A	1.82612	A	1.76633	A	1.64208	A
hsa-miR-3609	1.83807	A	1.67471	A	1.96684	A	1.74822	A
hsa-miR-3610	5.12764	P	1.7865	A	2.04511	A	2.1788	A
hsa-miR-3611	1.7647	A	1.62735	A	1.69767	A	2.30185	P
hsa-miR-3612	2.1577	A	1.97847	A	1.80396	A	1.5924	A
hsa-miR-3613-3p	2301.18	P	908.282	P	522.3	P	627.174	P
hsa-miR-3613-5p	2.30354	P	2.83148	P	23.2874	P	4.86469	P
hsa-miR-361-3p	1.99472	A	1.97847	A	1.55861	A	2.31952	A
hsa-miR-3614-3p	1.84494	A	1.89893	A	1.68532	A	1.5309	A
hsa-miR-3614-5p	2.11563	A	2.01891	A	1.78884	A	1.76618	A
hsa-miR-3615	6.53379	P	8.29534	P	5.18957	A	5.44996	A
hsa-miR-361-5p	3.66983	P	3.24695	P	2.63458	P	3.71326	P
hsa-miR-3616-3p	1.7845	A	2.01272	A	1.62763	A	1.65958	A
hsa-miR-3616-5p	1.81109	A	1.89106	A	1.94236	A	1.98356	A
hsa-miR-3617-3p	3.16964	P	13.2874	P	2.2546	P	1.78131	A
hsa-miR-3617-5p	1.60957	A	1.67586	A	2.28756	A	2.1577	A
hsa-miR-3618	1.64532	A	2.02936	A	1.94353	A	1.64532	A
hsa-miR-3619-3p	2.75805	A	2.83686	A	1.52521	A	2.17132	A
hsa-miR-3619-5p	4.59405	P	3.27739	A	6.18379	A	4.88619	A
hsa-miR-3620-3p	3.795	A	40.3911	P	2.25588	A	3.3901	A
hsa-miR-3620-5p	752.616	P	727.425	P	932.129	P	601.868	P
hsa-miR-3621	294.806	P	621.675	P	344.42	P	394.925	P
hsa-miR-3622a-3p	3.09591	P	2.70543	P	2.90962	A	2.02096	A
hsa-miR-3622a-5p	16.1956	P	30.3136	P	31.225	P	86.1444	P
hsa-miR-3622b-3p	4.65769	P	6.37628	P	2.87224	A	2.83209	A
hsa-miR-3622b-5p	25.2654	P	9.02667	P	10.5124	P	9.93009	P
hsa-miR-362-3p	1.66662	A	1.77107	A	1.83181	A	1.77107	A
hsa-miR-362-5p	1.88245	A	1.89465	A	2.30531	A	1.89344	A
hsa-miR-363-3p	1.6037	A	1.90695	A	1.62895	A	1.83348	A
hsa-miR-363-5p	2.0868	A	1.98001	A	1.92317	A	2.11156	A
hsa-miR-3646	3.78598	P	9.74925	P	3.95132	P	3.15615	P
hsa-miR-3648	31.8984	P	47.3586	P	66.9335	P	104.523	P
hsa-miR-3649	2.01591	A	1.81498	A	1.68181	A	1.57689	A
hsa-miR-3650	1.9577	A	1.7299	A	1.57783	A	1.81896	A
hsa-miR-3651	2.13113	A	16.0384	P	7.72909	P	16.2865	P
hsa-miR-3652	4.71404	P	2.77538	A	2.72811	P	3.67911	P
hsa-miR-3653	1.82317	A	1.69763	A	1.6525	A	1.86191	A
hsa-miR-3654	2.04223	A	1.69967	A	1.85106	A	1.8243	A
hsa-miR-3655	2.42567	A	1.80446	A	1.93854	A	1.75707	A
hsa-miR-3656	3222.44	P	3417.36	P	2574.01	P	2529.23	P
hsa-miR-3657	1.60337	A	1.7647	A	1.75565	A	1.75602	A
hsa-miR-3658	1.73465	A	1.83995	A	2.08394	A	1.49771	A
hsa-miR-3659	1.78844	A	1.86632	A	1.93636	A	1.85555	A
hsa-miR-365a-3p	1.87501	A	2.28867	P	2.21568	A	2.21817	P
hsa-miR-365a-5p	2.47159	A	1.39836	A	2.58794	A	1.97847	A
hsa-miR-365b-3p	1.87501	A	2.28867	P	2.21568	A	2.21817	P
hsa-miR-365b-5p	3.09039	A	1.74225	A	1.69519	A	1.61991	A
hsa-miR-3660	1.87683	A	1.41688	A	1.68353	A	1.68353	A
hsa-miR-3661	2.152	A	3.68201	A	2.152	A	1.85196	A
hsa-miR-3662	1.7647	A	1.61617	A	2.2667	P	1.85555	A
hsa-miR-3663-3p	121.924	P	9.2411	A	2.52236	A	7.43346	A
hsa-miR-3663-5p	5.48757	A	6.06349	A	2.97825	A	2.33662	A
hsa-miR-3664-3p	1.85555	A	1.67716	A	1.91066	A	1.97847	A
hsa-miR-3664-5p	1.37458	A	1.7647	A	1.69578	A	2.13123	A
hsa-miR-3665	7839.43	P	6277.43	P	7028.49	P	6102.98	P
hsa-miR-3666	1.59177	A	1.7456	A	1.65005	A	1.61974	A
hsa-miR-3667-3p	2.16196	P	2.40883	P	1.69981	A	2.12194	P
hsa-miR-3667-5p	1.54918	A	1.67271	A	1.67271	A	1.76302	A
hsa-miR-3668	1.83999	A	1.93455	A	2.27245	P	1.67406	A
hsa-miR-3669	1.71619	A	1.85556	A	1.9091	A	1.74028	A
hsa-miR-3670	1.64722	A	2.15037	A	1.7952	A	1.6271	A
hsa-miR-3671	1.86911	A	1.56974	A	1.52549	A	1.56974	A
hsa-miR-3672	1.86838	A	2.04336	A	1.97332	A	2.12082	A
hsa-miR-3673	1.65605	A	1.90322	A	2.00103	A	2.6303	P
hsa-miR-367-3p	1.71351	A	1.63447	A	1.79477	A	1.86122	A
hsa-miR-3674	1.72156	A	1.43706	A	1.65136	A	1.78267	A
hsa-miR-3675-3p	2.26372	P	1.97565	A	3.61828	P	1.95197	A
hsa-miR-3675-5p	1.78828	A	1.62976	A	1.95434	A	1.82718	A
hsa-miR-367-5p	1.7647	A	1.47434	A	2.00257	A	1.64208	A
hsa-miR-3677-3p	2.0555	A	1.73762	A	2.54223	A	2.76887	A
hsa-miR-3677-5p	2.56266	A	1.9819	A	4.11783	A	3.0795	A
hsa-miR-3678-3p	1.46235	A	1.55774	A	1.64475	A	2.00426	A
hsa-miR-3678-5p	1.48574	A	1.56201	A	1.93367	A	1.7839	A
hsa-miR-3679-3p	2.63139	P	1.92315	A	2.54745	P	1.88654	A
hsa-miR-3679-5p	30.3382	P	3.76418	P	3.85555	P	7.6948	P
hsa-miR-3680-3p	2.17293	A	1.6445	A	1.6445	A	1.75955	A
hsa-miR-3680-5p	1.60133	A	1.70242	A	1.69578	A	1.91753	A
hsa-miR-3681-3p	1.68008	A	1.83495	A	2.3353	A	2.05723	A
hsa-miR-3681-5p	1.85555	A	1.60957	A	2.19187	A	1.56736	A
hsa-miR-3682-3p	3.08144	P	1.81648	A	2.01241	A	2.37046	P
hsa-miR-3682-5p	1.60155	A	1.60957	A	1.78157	A	1.63389	A
hsa-miR-3683	1.67239	A	1.60957	A	1.87482	A	1.64208	A
hsa-miR-3684	1.57079	A	1.6483	A	1.74745	A	1.43529	A
hsa-miR-3685	1.59459	A	1.86632	A	2.19187	A	1.5309	A
hsa-miR-3686	1.65473	A	1.81706	A	1.63087	A	2.69129	P
hsa-miR-3687	6.0457	A	20.7746	P	7.6566	A	85.1138	P
hsa-miR-3688-3p	1.54855	A	1.6456	A	1.71103	A	1.86687	A
hsa-miR-3688-5p	1.6729	A	1.76987	A	1.78398	A	1.61693	A
hsa-miR-3689a-3p	2.75463	P	2.6086	P	2.17774	A	2.11086	A
hsa-miR-3689a-5p	1.96112	A	2.27634	A	1.86969	A	2.00073	A
hsa-miR-3689b-3p	2.36323	P	2.31489	A	1.93195	A	1.96822	A
hsa-miR-3689b-5p	1.96112	A	2.27634	A	1.86969	A	2.00073	A
hsa-miR-3689c	2.36323	P	2.31489	A	1.93195	A	1.96822	A
hsa-miR-3689d	1.89558	A	2.1594	A	1.6	A	1.63014	A
hsa-miR-3689e	1.96112	A	2.27634	A	1.86969	A	2.00073	A
hsa-miR-3689f	2.58185	P	1.84858	A	1.7786	A	1.86637	A
hsa-miR-3690	1.59232	A	2.67861	P	2.19187	A	1.78688	A
hsa-miR-3691-3p	2.19504	A	2.18254	A	1.84655	A	1.49643	A
hsa-miR-3691-5p	2.05705	A	1.86632	A	1.91179	A	1.74934	A
hsa-miR-3692-3p	1.57655	A	1.69578	A	1.73957	A	1.49729	A
hsa-miR-3692-5p	2.01649	A	1.79665	A	1.9986	A	1.91877	A
hsa-miR-369-3p	1.58962	A	1.51058	A	1.65942	A	1.80787	A
hsa-miR-369-5p	1.85506	A	1.7647	A	1.82454	A	1.64208	A
hsa-miR-370-3p	4.45755	P	2.58185	A	1.97751	A	5.82427	A
hsa-miR-370-5p	1.71211	A	2.50491	A	1.69578	A	1.97847	A
hsa-miR-3713	1.84943	A	1.55838	A	1.65797	A	2.14509	P
hsa-miR-3714	4.42475	P	6.2259	P	3.63071	A	3.43968	A
hsa-miR-371a-3p	3.05239	P	1.76014	A	1.589	A	1.85555	A
hsa-miR-371a-5p	4.87376	P	1.86017	A	1.79642	A	1.94227	A
hsa-miR-371b-3p	3.08671	P	1.73724	A	2.24546	A	1.69893	A
hsa-miR-371b-5p	10.9323	P	1.97261	P	2.98749	P	5.3168	P
hsa-miR-372-3p	1.90464	A	1.75964	A	1.53842	A	1.72679	A
hsa-miR-372-5p	1.7584	A	1.98804	A	1.65296	A	1.64036	A
hsa-miR-373-3p	1.74035	A	1.81499	A	1.74035	A	1.74035	A
hsa-miR-373-5p	2.3326	A	1.841	A	1.77791	A	1.85555	A
hsa-miR-374a-3p	1.60957	A	1.26349	A	1.84517	A	1.57765	A
hsa-miR-374a-5p	1.89559	A	2.13841	P	2.19453	P	2.30185	P
hsa-miR-374b-3p	1.56974	A	1.56974	A	1.93787	A	1.50749	A
hsa-miR-374b-5p	1.95905	A	2.0011	A	2.00682	A	1.73175	A
hsa-miR-374c-3p	1.7647	P	1.85023	A	1.8701	A	1.78704	P
hsa-miR-374c-5p	1.67365	A	1.50991	A	1.85194	A	1.78451	A
hsa-miR-375	1.78935	A	1.62469	A	1.56974	A	1.74269	A
hsa-miR-376a-2-5p	1.72935	A	1.76965	A	1.78071	A	1.53363	A
hsa-miR-376a-3p	1.74798	A	1.52517	A	2.09708	P	2.05101	P
hsa-miR-376a-5p	1.49058	A	1.64788	A	1.86054	A	1.68635	A
hsa-miR-376b-3p	2.00913	P	1.68451	A	2.06879	P	1.85697	P
hsa-miR-376b-5p	1.60957	A	1.47647	A	1.60427	A	1.4589	A
hsa-miR-376c-3p	1.61004	A	1.90822	P	1.39285	P	1.96859	A
hsa-miR-376c-5p	1.55856	A	1.503	A	2.49461	P	1.70019	A
hsa-miR-377-3p	1.83787	A	1.93139	A	1.51939	A	1.46325	A
hsa-miR-377-5p	1.72001	A	1.64001	A	1.6393	A	2.11422	A
hsa-miR-378a-3p	12.3277	P	6.97272	P	17.8005	P	9.06386	P
hsa-miR-378a-5p	1.62042	A	1.84574	A	1.62042	A	2.11874	A
hsa-miR-378b	3.69605	P	1.83282	A	1.77815	A	1.85555	A
hsa-miR-378c	2.21754	A	2.65346	P	2.0841	A	2.03334	A
hsa-miR-378d	1.88406	P	1.73946	A	1.83262	A	1.72466	A
hsa-miR-378e	2.07125	A	1.47911	A	1.38546	A	1.64193	A
hsa-miR-378f	2.11599	A	1.5223	A	1.45667	A	1.85811	A
hsa-miR-378g	2.02786	A	1.71205	A	1.83503	A	1.65693	A
hsa-miR-378h	2.43496	P	2.89631	P	2.21096	A	2.74601	P
hsa-miR-378i	2.30867	A	1.96139	A	1.89416	A	1.98098	A
hsa-miR-378j	1.85555	A	1.80101	A	1.5309	A	1.74969	A
hsa-miR-379-3p	1.55769	A	1.79359	A	1.9952	A	2.11244	A
hsa-miR-379-5p	2.28867	A	1.56659	A	1.95426	A	1.85874	A
hsa-miR-380-3p	1.94143	A	1.85978	A	1.68985	A	1.82426	A
hsa-miR-380-5p	1.51049	A	1.4589	A	1.4421	A	1.96458	A
hsa-miR-381-3p	1.7647	A	1.74721	A	1.59362	A	2.18768	A
hsa-miR-381-5p	1.7647	A	1.7647	A	1.59659	A	2.37132	A
hsa-miR-382-3p	1.33515	A	2.00307	A	1.80639	A	1.55897	A
hsa-miR-382-5p	1.8539	A	1.73607	A	1.49881	A	1.68109	A
hsa-miR-383-3p	1.85305	A	2.05264	A	2.16908	A	1.62501	A
hsa-miR-383-5p	1.99923	A	1.89692	A	1.88669	A	2.21176	A
hsa-miR-384	1.80454	A	1.55372	A	2.00998	A	1.74895	A
hsa-miR-3907	19.4535	P	45.4762	P	8.20456	P	3.13308	A
hsa-miR-3908	1.60957	A	1.32682	A	2.00644	A	1.73175	A
hsa-miR-3909	1.69007	A	1.69007	A	1.54151	A	2.04971	A
hsa-miR-3910	2.46462	P	2.3417	P	2.39734	A	2.08683	A
hsa-miR-3911	3.19539	P	2.36311	A	2.01103	A	3.14127	P
hsa-miR-3912-3p	1.75264	A	1.67124	A	1.80946	A	1.75264	A
hsa-miR-3912-5p	1.87656	A	1.77749	A	1.62793	A	1.69855	A
hsa-miR-3913-3p	1.51639	A	1.40403	A	1.98966	A	1.48875	A
hsa-miR-3913-5p	1.91432	A	1.60957	A	1.69578	A	1.51572	A
hsa-miR-3914	2.1577	P	1.97847	A	2.14224	A	1.6049	A
hsa-miR-3915	1.5309	A	1.53898	A	1.9125	A	1.85565	P
hsa-miR-3916	2.36042	P	1.62181	A	1.69578	A	2.28584	A
hsa-miR-3917	6.20317	P	2.20776	A	1.99395	A	2.09217	A
hsa-miR-3918	7.55009	P	2.61468	A	2.4051	A	3.22414	A
hsa-miR-3919	1.92549	A	1.99182	A	1.74288	A	1.68769	A
hsa-miR-3920	1.5234	A	1.61754	A	1.89215	A	2.22881	A
hsa-miR-3921	1.96698	A	2.28867	A	2.05877	A	2.49173	P
hsa-miR-3922-3p	1.80507	A	1.80507	A	2.15029	A	2.03565	P
hsa-miR-3922-5p	2.00968	A	2.00968	A	1.96637	A	2.00968	A
hsa-miR-3923	1.73905	A	1.50929	A	1.85176	A	1.50882	A
hsa-miR-3924	1.67239	A	1.78867	A	1.83689	A	1.70124	A
hsa-miR-3925-3p	1.5962	A	1.6925	A	1.73679	A	2.77761	P
hsa-miR-3925-5p	2.00915	P	1.49876	A	1.79865	A	1.63884	A
hsa-miR-3926	2.38453	P	2.58601	P	3.48538	P	1.73175	A
hsa-miR-3927-3p	1.64059	A	1.41654	A	1.60957	A	1.73175	A
hsa-miR-3927-5p	1.74293	A	1.94504	A	2.06601	A	1.97847	A
hsa-miR-3928-3p	1.81606	A	1.4589	A	2.5269	A	2.43471	A
hsa-miR-3928-5p	3.08248	P	2.51363	P	3.72496	P	2.08	A
hsa-miR-3929	1.94748	A	1.7609	A	1.66087	A	1.56564	A
hsa-miR-3934-3p	1.9217	A	2.21376	A	1.91066	A	2.58185	A
hsa-miR-3934-5p	5.94989	P	1.57198	A	1.98917	A	1.5938	A
hsa-miR-3935	2.51892	P	2.82405	P	2.53424	A	2.19928	A
hsa-miR-3936	20.7132	P	4.96799	P	20.6245	P	2.58185	P
hsa-miR-3937	38.6687	P	14.9006	P	6.67516	A	22.9877	P
hsa-miR-3938	1.57466	A	1.72352	A	1.93257	A	1.9348	A
hsa-miR-3939	1.7332	A	1.66046	A	1.82321	A	1.79305	A
hsa-miR-3940-3p	2.06068	A	2.36445	A	2.12187	A	2.19718	A
hsa-miR-3940-5p	589.64	P	761.15	P	730.654	P	898.1	P
hsa-miR-3941	1.55497	A	1.71319	A	1.71319	A	1.74333	A
hsa-miR-3942-3p	1.75938	A	1.59469	A	1.89463	A	1.64162	A
hsa-miR-3942-5p	1.77721	A	2.08798	A	2.17644	A	2.0806	A
hsa-miR-3943	1.81963	A	2.8507	A	2.19427	A	2.44027	A
hsa-miR-3944-3p	8.21041	P	27.67	P	9.90594	A	2.4877	A
hsa-miR-3944-5p	1.85283	A	1.72866	A	1.81978	A	1.76007	A
hsa-miR-3945	3.52257	P	1.83174	A	1.7905	A	2.23507	A
hsa-miR-3960	11828.1	P	11458.9	P	11764.8	P	9127.46	P
hsa-miR-3972	1.94626	A	2.17845	A	1.71123	A	1.89885	A
hsa-miR-3973	1.84324	A	1.4703	A	1.6977	A	1.80486	A
hsa-miR-3974	1.55379	A	2.1866	P	1.98966	A	1.57199	A
hsa-miR-3975	1.63778	A	1.83617	A	1.77324	A	1.96347	A
hsa-miR-3976	2.29063	P	1.62203	A	1.91393	A	2.11486	A
hsa-miR-3977	1.75157	A	1.84881	A	1.838	A	1.75157	A
hsa-miR-3978	2.39983	A	1.76285	A	2.15791	A	2.24214	A
hsa-miR-409-3p	1.81371	A	1.80499	A	1.9418	A	2.37321	A
hsa-miR-409-5p	1.62001	A	1.39285	A	1.7905	A	1.77424	A
hsa-miR-410-3p	1.9849	A	1.82003	A	1.76231	A	1.9849	A
hsa-miR-410-5p	1.81285	A	1.94392	A	1.73122	A	1.64937	A
hsa-miR-411-3p	1.47583	A	1.74357	A	1.83307	A	1.87215	A
hsa-miR-411-5p	1.66714	A	1.65764	A	1.88628	A	1.64208	A
hsa-miR-412-3p	1.82244	A	1.78429	A	2.00799	A	1.88713	A
hsa-miR-412-5p	1.89271	A	1.69578	A	1.91066	A	1.52883	A
hsa-miR-421	1.7405	A	1.6255	A	1.86791	A	1.70799	A
hsa-miR-422a	2.24809	A	2.16365	A	2.2332	A	2.3434	A
hsa-miR-423-3p	2.39866	A	2.86743	A	2.93902	A	1.92756	A
hsa-miR-423-5p	22.7086	P	14.4429	P	9.32826	P	6.26977	P
hsa-miR-424-3p	2.40474	P	2.44833	A	2.44833	A	3.34599	P
hsa-miR-424-5p	1.47078	A	1.52932	A	1.61123	A	1.45457	A
hsa-miR-4251	2.1241	P	1.84844	A	1.73473	A	1.65769	A
hsa-miR-4252	1.58216	A	1.74004	A	1.71777	A	1.57538	A
hsa-miR-4253	15.2613	P	1.69578	A	2.1781	A	1.96604	A
hsa-miR-425-3p	1.85555	A	2.1454	A	2.02786	A	1.65082	A
hsa-miR-4254	2.18873	A	4.0494	A	1.82633	A	3.5398	A
hsa-miR-4255	1.65124	A	1.70318	A	1.83636	A	1.33789	A
hsa-miR-425-5p	1.73434	A	2.11813	A	2.5882	P	2.58185	P
hsa-miR-4256	1.95145	A	1.59291	A	1.44927	A	1.54344	A
hsa-miR-4257	30.5737	P	2.94472	P	2.67647	P	13.4948	P
hsa-miR-4258	3.69605	P	5.63913	P	2.24024	A	2.58185	A
hsa-miR-4259	13.5219	P	3.27739	A	2.8713	A	2.58185	A
hsa-miR-4260	2.52215	A	1.63548	A	1.95575	A	1.78957	A
hsa-miR-4261	3.10645	P	1.85846	A	2.8713	P	1.73031	A
hsa-miR-4262	1.61163	A	1.7647	A	2.07662	A	1.85555	A
hsa-miR-4263	2.43371	P	4.66597	P	1.57102	A	1.84175	A
hsa-miR-4264	1.7794	A	1.69228	A	1.88325	A	1.73954	A
hsa-miR-4265	4.02799	P	2.9623	A	2.62675	A	2.04661	A
hsa-miR-4266	1.84456	P	2.18638	A	1.9866	A	2.45461	A
hsa-miR-4267	1.78451	A	1.79573	A	1.70795	A	1.41629	A
hsa-miR-4268	1.85488	A	1.87568	A	1.84063	A	1.94856	A
hsa-miR-4269	12.2201	P	1.86017	A	1.90437	A	2.05895	A
hsa-miR-4270	1242.67	P	70.3651	P	39.0812	P	110.057	P
hsa-miR-4271	201.129	P	3.90747	P	12.1061	P	6.6482	P
hsa-miR-4272	1.60957	A	1.88352	A	1.92431	A	1.94921	A
hsa-miR-4273	1.43317	A	1.71468	A	1.65384	A	1.573	A
hsa-miR-4274	3.85067	P	2.19904	A	2.39441	A	2.53414	A
hsa-miR-4275	1.67239	A	1.76066	A	2.1784	A	2.60036	P
hsa-miR-4276	1.63645	A	1.50929	A	1.87141	A	1.63645	A
hsa-miR-4277	1.62347	A	1.69785	A	1.5819	A	1.57543	A
hsa-miR-4278	2.46645	P	2.11124	A	1.93921	A	1.94696	A
hsa-miR-4279	2.1577	A	2.1454	A	1.90891	A	1.82219	A
hsa-miR-4280	1.85555	A	1.97847	A	2.1229	A	1.83815	A
hsa-miR-4281	138.849	P	178.273	P	116.605	P	307.839	P
hsa-miR-4282	1.78568	A	1.79612	A	1.78247	A	1.72159	A
hsa-miR-4283	2.11446	P	2.33734	P	2.23848	P	2.47444	P
hsa-miR-4284	2.8713	P	36.9363	P	3.07693	P	134.674	P
hsa-miR-4285	1.70509	A	2.07294	A	1.7557	A	1.81801	A
hsa-miR-4286	2.6524	P	4.10452	P	2.07926	A	1.64208	A
hsa-miR-4287	1.66513	A	1.75715	A	1.44209	A	1.67126	A
hsa-miR-4288	1.68484	A	1.73112	A	1.85884	A	1.81472	A
hsa-miR-4289	2.04836	A	2.30059	P	1.97188	P	2.04836	A
hsa-miR-429	1.73144	A	1.55291	A	1.78286	A	1.96646	A
hsa-miR-4290	3.51608	P	2.6814	P	2.11945	A	1.85555	A
hsa-miR-4291	1.66646	A	1.86734	A	1.91396	A	2.0365	A
hsa-miR-4292	1.74956	A	2.74465	A	2.14722	A	1.59748	A
hsa-miR-4293	1.77861	A	1.73713	A	1.48131	A	1.96109	A
hsa-miR-4294	2.09199	A	1.71063	A	1.67685	A	1.62375	A
hsa-miR-4295	1.69609	A	1.64717	A	1.85589	A	1.76221	A
hsa-miR-4296	1.89115	P	3.86798	P	1.89793	A	1.615	A
hsa-miR-4297	2.05822	P	2.25405	A	1.65543	A	1.47758	A
hsa-miR-4298	141.982	P	15.013	P	18.9446	P	19.1478	P
hsa-miR-4299	3.44481	P	3.80743	P	8.03459	P	4.582	P
hsa-miR-4300	2.06744	P	2.25918	P	2.20661	P	2.51868	P
hsa-miR-4301	1.81946	A	2.32906	P	1.92661	A	2.065	A
hsa-miR-4302	1.81932	A	1.73024	A	1.66267	A	1.55286	A
hsa-miR-4303	1.4589	A	1.65085	A	1.89703	A	1.93285	A
hsa-miR-4304	1.58533	A	1.66356	A	1.83537	A	1.66356	A
hsa-miR-4305	1.5531	A	1.7332	A	1.62406	A	1.64828	A
hsa-miR-4306	27.2153	P	2.38841	P	1.89447	A	2.28234	P
hsa-miR-4307	1.52275	A	1.97444	A	1.69578	A	1.64208	A
hsa-miR-4308	1.46162	A	1.60801	A	1.55318	A	1.45748	A
hsa-miR-4309	1.55417	A	1.75113	A	1.85739	A	1.5724	A
hsa-miR-4310	1.96089	A	2.06137	A	1.60459	A	1.81447	A
hsa-miR-4311	2.20964	A	1.91672	A	1.92739	A	2.05079	A
hsa-miR-4312	2.10986	A	2.05656	A	1.87749	A	2.1577	A
hsa-miR-4313	2.60964	A	1.58052	A	2.02786	A	1.97847	A
hsa-miR-431-3p	1.72545	A	1.64111	A	1.75609	A	1.60344	A
hsa-miR-4314	2.3403	P	1.56038	A	1.91066	A	1.97847	A
hsa-miR-4315	1.45118	A	1.70811	A	1.86548	A	1.78912	A
hsa-miR-431-5p	1.51555	A	1.54175	A	1.727	A	1.73271	A
hsa-miR-4316	1.95331	A	1.7977	A	2.20457	A	1.8663	A
hsa-miR-4317	1.56523	A	1.50236	A	1.85342	A	2.25407	A
hsa-miR-4318	1.66754	A	1.76038	A	2.02199	A	1.90211	A
hsa-miR-4319	1.85555	A	1.96124	A	2.1817	A	2.30185	P
hsa-miR-4320	1.47484	A	1.49867	A	1.72494	A	1.47484	A
hsa-miR-4321	4.87387	P	3.92982	A	7.16089	P	3.8108	A
hsa-miR-4322	11.9515	P	3.27435	A	2.09715	A	2.07145	A
hsa-miR-4323	2.83888	P	3.15263	P	1.85019	A	1.86756	A
hsa-miR-432-3p	2.91609	P	3.15869	A	1.91905	A	2.44331	A
hsa-miR-4324	1.52946	A	2.81809	P	1.61854	A	2.16971	A
hsa-miR-4325	1.6616	A	2.03603	A	2.12361	A	1.57899	A
hsa-miR-432-5p	1.82352	A	1.83623	A	1.84903	A	1.83623	A
hsa-miR-4326	1.68061	A	1.82215	A	2.37962	A	1.67072	A
hsa-miR-4327	9.32629	P	1.81254	A	1.88088	A	2.22507	A
hsa-miR-4328	1.44153	A	1.7647	A	1.71119	A	1.59302	A
hsa-miR-4329	2.08777	A	1.60957	A	1.60345	A	1.73175	A
hsa-miR-4330	1.62814	A	1.70849	A	1.4835	A	1.76095	A
hsa-miR-433-3p	1.95957	A	2.28996	P	2.31473	A	1.88088	A
hsa-miR-433-5p	1.98	A	1.63357	A	1.88011	A	1.72036	A
hsa-miR-4417	4.32079	A	8.03341	P	2.65869	A	14.9388	P
hsa-miR-4418	1.45189	A	1.65994	A	1.7905	A	1.65994	A
hsa-miR-4419a	3.93141	P	2.40621	P	3.43967	P	5.06863	P
hsa-miR-4419b	2.8713	P	1.89413	A	2.29501	A	2.58185	P
hsa-miR-4420	1.43333	A	1.57935	A	1.72002	A	1.90026	A
hsa-miR-4421	3.31295	P	1.89291	A	1.81767	A	1.89291	A
hsa-miR-4422	1.56106	A	1.86632	A	1.91066	A	2.04986	A
hsa-miR-4423-3p	2.01743	P	1.52689	A	2.31828	P	2.11922	P
hsa-miR-4423-5p	1.50645	A	1.88674	A	1.48209	A	1.91603	A
hsa-miR-4424	1.65264	A	1.54919	A	1.87327	A	1.52634	A
hsa-miR-4425	1.98173	A	1.80071	A	1.74392	A	1.84518	A
hsa-miR-4426	1.75781	A	1.97169	A	1.69578	A	1.77997	A
hsa-miR-4427	1.56142	A	1.47867	A	1.97615	P	1.78516	A
hsa-miR-4428	12.9875	P	3.30745	P	7.41416	P	8.56259	P
hsa-miR-4429	17.4247	P	5.6932	P	7.04492	P	3.9487	P
hsa-miR-4430	26.2748	P	27.4066	P	123.554	P	47.5146	P
hsa-miR-4431	1.67886	A	1.56691	A	1.67886	A	1.67886	A
hsa-miR-4432	1.47335	A	1.9917	A	1.76473	A	1.97847	A
hsa-miR-4433-3p	57.2396	P	43.8246	P	31.5575	P	54.3547	P
hsa-miR-4433-5p	2.29805	A	2.06025	A	2.29805	A	2.26121	A
hsa-miR-4433b-3p	130.19	P	155.526	P	165.13	P	187.789	P
hsa-miR-4433b-5p	2.37515	A	2.09177	A	2.20602	A	1.90627	A
hsa-miR-4434	1.93389	P	2.35109	P	2.14494	A	1.77739	A
hsa-miR-4435	2.34598	A	1.72606	A	1.86883	A	1.93515	A
hsa-miR-4436a	5.60751	P	1.91741	A	2.076	A	2.06984	A
hsa-miR-4436b-3p	11.9077	P	2.48883	A	2.27399	A	2.5877	A
hsa-miR-4436b-5p	37.0157	P	85.421	P	33.0805	P	41.1256	P
hsa-miR-4437	2.12086	A	1.84333	A	1.8132	A	1.62186	A
hsa-miR-4438	2.82225	P	2.00473	A	2.74645	P	1.35442	A
hsa-miR-4439	1.77681	A	2.0674	A	1.97996	A	1.39285	A
hsa-miR-4440	35.2477	P	39.5591	P	22.1434	P	18.6065	P
hsa-miR-4441	2.96402	P	2.01697	P	3.29632	P	3.69686	P
hsa-miR-4442	4.45755	P	2.1454	A	2.19187	A	2.77228	P
hsa-miR-4443	166.958	P	307.709	P	108.424	P	101.691	P
hsa-miR-4444	3.01826	P	1.61082	A	1.95637	A	2.04877	A
hsa-miR-4445-3p	2.99525	P	1.79672	A	1.88539	A	1.81407	A
hsa-miR-4445-5p	1.60957	A	1.86632	A	2.10897	A	1.5842	A
hsa-miR-4446-3p	5.49151	P	2.50251	A	4.32055	A	2.26499	A
hsa-miR-4446-5p	1.93836	A	2.83592	P	1.86981	A	2.07585	A
hsa-miR-4447	3.94417	P	4.45755	P	2.60909	P	3.94417	P
hsa-miR-4448	2.40883	A	1.74118	A	1.71961	A	1.94522	A
hsa-miR-4449	19.5136	P	15.664	P	23.401	P	19.2054	P
hsa-miR-4450	1.81219	P	2.01159	A	1.96208	A	1.61128	A
hsa-miR-4451	2.5708	P	1.8431	A	2.52179	A	1.87893	A
hsa-miR-4452	1.45052	A	1.70229	A	1.84407	A	1.70229	A
hsa-miR-4453	1.76926	A	1.84379	A	1.6364	A	1.77945	A
hsa-miR-4454	1466.21	P	2774.05	P	1307.41	P	2324.29	P
hsa-miR-4455	34.0585	P	33.5434	P	2.48406	P	2.05471	A
hsa-miR-4456	1.85754	A	2.13953	P	1.40216	A	1.79265	A
hsa-miR-4457	1.79947	A	1.64128	A	1.56947	A	1.76587	A
hsa-miR-4458	6.17951	P	4.19063	P	2.79321	A	3.55351	P
hsa-miR-4459	233.463	P	396.415	P	269.548	P	582.97	P
hsa-miR-4460	2.01547	A	1.69711	A	1.68542	A	1.58532	A
hsa-miR-4461	2.80968	P	2.12814	P	1.7905	A	1.85555	A
hsa-miR-4462	67.6745	P	8.84111	P	21.8852	P	12.4758	P
hsa-miR-4463	451.408	P	323.675	P	269.399	P	281.722	P
hsa-miR-4464	1.76296	A	1.68889	A	1.77935	A	1.81604	A
hsa-miR-4465	2.33031	A	2.193	A	1.9487	A	1.95141	A
hsa-miR-4466	3570.26	P	2796.81	P	2911.57	P	3268.38	P
hsa-miR-4467	830.451	P	1364.92	P	976.717	P	756.301	P
hsa-miR-4468	2.43639	P	2.15395	P	2.19171	P	2.08458	P
hsa-miR-4469	2.34331	A	2.32996	A	3.24623	A	2.01912	A
hsa-miR-4470	2.58185	A	2.40883	P	2.2146	A	3.14573	A
hsa-miR-4471	1.59188	A	1.45847	A	2.06439	A	1.51702	A
hsa-miR-4472	3.93141	P	2.78193	P	1.4589	A	3.23663	P
hsa-miR-4473	1.82286	A	1.60964	A	1.73324	A	1.61315	A
hsa-miR-4474-3p	2.7018	P	1.74971	A	1.79751	A	2.08564	A
hsa-miR-4474-5p	1.65752	A	1.6565	A	1.75676	A	2.02665	A
hsa-miR-4475	2.20587	A	1.71683	A	1.90762	A	2.55725	P
hsa-miR-4476	6.06349	P	1.69578	A	2.74201	P	2.1577	A
hsa-miR-4477a	1.62687	A	1.86968	A	1.48096	A	2.00547	P
hsa-miR-4477b	1.69837	A	1.61441	A	1.6185	A	1.82172	A
hsa-miR-4478	2.99494	P	1.92033	A	2.24597	P	2.20491	P
hsa-miR-4479	1.91835	A	2.9874	A	3.04859	A	2.1577	A
hsa-miR-448	1.6972	A	1.62333	A	1.72095	A	1.49447	A
hsa-miR-4480	1.82728	A	1.78415	A	1.82728	A	2.09208	A
hsa-miR-4481	7.43346	P	7.75196	P	5.37989	P	5.27225	P
hsa-miR-4482-3p	2.29676	A	1.60957	A	1.73349	A	1.97324	A
hsa-miR-4482-5p	1.87918	A	1.85678	A	1.72597	A	1.79798	A
hsa-miR-4483	1.62489	A	1.7927	A	1.62568	A	1.78203	A
hsa-miR-4484	271.928	P	151.404	P	128.777	P	115.64	P
hsa-miR-4485	71.9707	P	383.453	P	44.6156	P	424.425	P
hsa-miR-4486	38.3874	P	10.9869	P	20.9706	P	21.8113	P
hsa-miR-4487	15.3436	P	5.39776	P	43.3317	P	21.1179	P
hsa-miR-4488	2907.83	P	4135.24	P	2808.47	P	2949.79	P
hsa-miR-4489	2.24233	A	1.66144	A	1.96817	A	1.96269	A
hsa-miR-4490	1.81202	A	1.65872	A	1.69578	A	1.92881	A
hsa-miR-4491	2.1577	A	1.72584	A	1.82745	A	2.30185	A
hsa-miR-4492	2101.26	P	1934.82	P	2168.67	P	884.816	P
hsa-miR-4493	3.82385	P	2.41415	P	1.91488	A	1.52386	A
hsa-miR-4494	2.16176	A	2.37908	A	1.97486	A	2.1742	A
hsa-miR-4495	1.98203	P	3.41178	P	1.56222	A	1.85439	A
hsa-miR-4496	1.72332	A	1.50211	A	1.98973	A	1.89958	A
hsa-miR-4497	4333.36	P	4785.77	P	7083.83	P	3033.83	P
hsa-miR-4498	28.8092	P	30.8511	P	16.7089	P	26.2763	P
hsa-miR-4499	2.085	P	2.20009	P	1.81884	A	1.88708	P
hsa-miR-449a	1.70532	A	2.19097	A	1.64376	A	1.71385	A
hsa-miR-449b-3p	2.75962	P	7.41171	P	1.97613	A	1.85555	A
hsa-miR-449b-5p	1.51386	A	1.46024	A	1.89925	A	1.46024	A
hsa-miR-449c-3p	1.97356	A	1.74376	A	1.7905	A	1.73175	A
hsa-miR-449c-5p	1.56924	A	1.81956	A	1.71024	A	1.62981	A
hsa-miR-4500	1.59533	A	1.98495	A	1.74834	A	1.73175	A
hsa-miR-4501	1.58143	A	2.00116	A	1.72162	A	1.74092	A
hsa-miR-4502	2.40883	P	2.4396	A	1.60957	A	1.87822	A
hsa-miR-4503	1.73618	P	1.79758	A	1.79758	A	1.95925	A
hsa-miR-4504	1.63758	A	1.73517	A	1.48991	A	1.73104	A
hsa-miR-4505	584.364	P	732.643	P	831.279	P	573.073	P
hsa-miR-4506	6.37717	P	1.69578	A	2.34006	P	2.12094	A
hsa-miR-4507	333.465	P	372.703	P	485.625	P	267.348	P
hsa-miR-4508	5664.71	P	4698.88	P	5101.82	P	2643.52	P
hsa-miR-4509	1.77045	A	1.61482	A	1.49778	A	1.65538	A
hsa-miR-450a-1-3p	1.60564	A	1.44561	A	1.73367	A	1.60564	A
hsa-miR-450a-2-3p	2.10124	A	1.82032	A	1.6603	A	1.90454	A
hsa-miR-450a-5p	1.42803	A	1.57064	A	1.66075	A	1.92531	A
hsa-miR-450b-3p	1.50017	A	1.72407	A	1.67067	A	1.84929	A
hsa-miR-450b-5p	1.77562	A	1.7655	A	1.80374	A	1.60337	A
hsa-miR-4510	2.05794	P	1.59921	A	1.62797	A	1.56935	A
hsa-miR-4511	1.8093	A	1.97847	A	1.83575	A	1.69408	A
hsa-miR-4512	1.64736	A	1.69097	A	1.72821	A	1.72513	A
hsa-miR-4513	14.4545	P	2.87749	A	2.87749	A	7.43346	A
hsa-miR-4514	6.2021	P	2.6177	P	2.37265	A	2.01252	A
hsa-miR-4515	1.88111	A	1.83566	A	2.23495	A	2.00571	A
hsa-miR-4516	2872.42	P	1407.64	P	1312.29	P	1362.53	P
hsa-miR-4517	2.05142	A	1.38235	A	1.75408	A	1.72674	A
hsa-miR-4518	1.68931	A	1.70654	A	1.71401	A	1.6967	A
hsa-miR-4519	2.40883	A	1.9075	A	1.91829	A	1.67831	A
hsa-miR-451a	1.9556	P	1.4589	A	1.75217	A	1.81972	A
hsa-miR-451b	1.72783	A	1.84228	A	2.10705	A	1.66473	A
hsa-miR-4520a-3p	1.91967	A	1.55616	A	1.91967	A	1.34018	A
hsa-miR-4520a-5p	1.59159	A	1.75912	A	1.60049	A	1.47012	A
hsa-miR-4520b-3p	1.5654	A	2.04176	A	1.68637	A	1.54308	A
hsa-miR-4520b-5p	1.59159	A	1.75912	A	1.60049	A	1.47012	A
hsa-miR-4521	1.71857	A	1.54167	A	1.8031	A	1.5153	A
hsa-miR-4522	1.64906	A	2.05821	A	1.6089	A	1.81092	A
hsa-miR-4523	7.33953	P	2.38398	A	4.1879	A	3.01068	A
hsa-miR-452-3p	1.69337	A	2.01853	A	1.88698	A	1.78594	A
hsa-miR-4524a-3p	1.67239	A	2.00894	A	2.02786	A	1.63977	A
hsa-miR-4524a-5p	1.7647	A	1.86632	A	1.49574	A	1.85968	A
hsa-miR-4524b-3p	1.85555	A	1.86549	A	2.32826	A	2.02853	A
hsa-miR-4524b-5p	1.67239	A	1.7647	A	1.60938	A	1.6014	A
hsa-miR-4525	5.0156	P	4.98703	P	2.78526	P	5.93086	P
hsa-miR-452-5p	2.3934	P	1.76477	A	1.60957	A	1.70888	A
hsa-miR-4526	2.7592	A	1.94215	A	2.16091	A	2.29926	A
hsa-miR-4527	1.64335	A	1.73406	A	1.87343	A	1.68362	A
hsa-miR-4528	1.83412	A	1.71435	A	1.91066	A	1.64208	A
hsa-miR-4529-3p	1.93391	A	2.02643	A	1.78148	A	3.14662	P
hsa-miR-4529-5p	1.63826	A	1.80746	A	1.83251	A	1.77849	A
hsa-miR-4530	2093.7	P	2264.25	P	1447.53	P	1692.45	P
hsa-miR-4531	4.20207	P	1.58354	A	1.80174	A	1.63954	A
hsa-miR-4532	165.649	P	222.462	P	217.404	P	578.973	P
hsa-miR-4533	4.79589	P	2.08738	A	1.93064	A	2.23791	A
hsa-miR-4534	13.0712	P	5.0423	P	5.79159	P	6.51646	P
hsa-miR-4535	3.35342	P	2.1766	A	1.95499	A	2.8641	A
hsa-miR-4536-3p	1.71934	A	1.65219	A	1.5682	A	1.80785	A
hsa-miR-4536-5p	1.50937	A	1.46166	A	1.99031	A	1.6922	A
hsa-miR-4537	1.75403	A	2.42842	A	1.75403	A	1.74583	A
hsa-miR-4538	3.08144	P	3.27739	A	2.4377	A	3.07755	A
hsa-miR-4539	15.7959	P	13.1423	P	16.2883	P	5.93499	A
hsa-miR-4540	1.93976	A	1.95109	P	2.04682	A	1.82483	A
hsa-miR-454-3p	1.85555	A	1.76613	A	1.81022	A	1.73175	A
hsa-miR-454-5p	1.89954	A	1.97252	A	2.02384	A	1.88492	A
hsa-miR-455-3p	2.1577	P	3.69605	P	2.81875	P	4.21474	P
hsa-miR-455-5p	1.46474	A	1.94766	A	1.75333	A	1.70276	A
hsa-miR-4632-3p	3.14055	A	2.89614	A	2.17795	A	1.73175	A
hsa-miR-4632-5p	209.678	P	218.386	P	159.034	P	137.97	P
hsa-miR-4633-3p	1.7131	A	1.79784	A	1.76538	A	1.82112	A
hsa-miR-4633-5p	2.05742	A	1.88591	A	2.2052	A	1.84292	A
hsa-miR-4634	22.2164	P	30.0113	P	46.0308	P	118.924	P
hsa-miR-4635	1.87463	A	1.78975	A	1.92321	A	2.44252	A
hsa-miR-4636	1.56345	A	1.69578	A	1.60957	A	1.78629	A
hsa-miR-4637	1.5309	A	1.7253	A	1.91066	A	1.67066	A
hsa-miR-4638-3p	3.90232	A	3.70767	A	2.15799	A	2.82599	A
hsa-miR-4638-5p	7.51295	P	4.57958	P	7.56269	P	3.55768	P
hsa-miR-4639-3p	1.85629	A	2.19405	P	1.71918	A	1.50775	A
hsa-miR-4639-5p	1.4693	A	1.60957	A	1.70842	A	1.4589	A
hsa-miR-4640-3p	2.53188	A	2.18997	A	2.31308	A	2.39713	A
hsa-miR-4640-5p	106.674	P	15.9847	P	9.26782	A	20.495	A
hsa-miR-4641	1.6832	A	1.59924	A	1.65238	A	1.62662	A
hsa-miR-4642	2.58185	A	1.76682	A	2.22355	A	2.33512	A
hsa-miR-4643	1.75862	A	1.7647	A	1.96501	A	1.73175	A
hsa-miR-4644	6.06349	P	2.28883	P	2.7867	P	2.09477	A
hsa-miR-4645-3p	1.45718	A	1.82903	A	1.60957	A	1.64208	A
hsa-miR-4645-5p	1.74106	A	1.96149	A	1.66576	A	1.66576	A
hsa-miR-4646-3p	2.56315	A	3.26551	P	1.91203	A	1.86578	A
hsa-miR-4646-5p	6.08997	P	1.7647	A	2.51058	A	2.03709	A
hsa-miR-4647	4.06467	P	5.73106	P	2.63874	P	3.11475	P
hsa-miR-4648	2.60475	P	1.68915	A	1.87902	A	1.94729	A
hsa-miR-4649-3p	4.03184	A	4.12109	P	3.85555	A	2.46197	A
hsa-miR-4649-5p	117.469	P	172.168	P	132.41	P	136.084	P
hsa-miR-4650-3p	2.06166	A	1.705	A	1.70596	A	1.93966	A
hsa-miR-4650-5p	1.60957	A	1.5309	A	1.7905	A	1.87038	A
hsa-miR-4651	1579.49	P	305.139	P	326.427	P	307.27	P
hsa-miR-4652-3p	2.11956	A	1.91283	A	1.93237	A	2.07905	A
hsa-miR-4652-5p	1.86861	A	1.96464	A	2.3607	A	1.96571	A
hsa-miR-4653-3p	2.61964	P	1.86011	A	1.81049	A	1.49816	A
hsa-miR-4653-5p	1.3875	A	1.71253	A	1.92336	A	1.55746	A
hsa-miR-4654	6.8814	P	2.16254	A	1.95294	A	2.27387	A
hsa-miR-4655-3p	1.76561	A	2.1975	A	1.98584	A	1.9368	A
hsa-miR-4655-5p	145.371	P	19.8059	P	41.9957	P	51.5091	P
hsa-miR-4656	40.7885	P	15.624	P	16.1175	P	21.0558	P
hsa-miR-4657	2.28867	P	1.57567	A	1.76173	A	2.36167	A
hsa-miR-4658	2.04669	A	1.60918	A	2.41765	A	2.04669	A
hsa-miR-4659a-3p	1.47557	A	1.6573	A	2.02578	A	1.8346	A
hsa-miR-4659a-5p	1.7089	A	1.70888	A	1.80758	A	1.63183	A
hsa-miR-4659b-3p	1.57182	A	1.71715	A	1.64352	A	1.93761	A
hsa-miR-4659b-5p	1.62488	A	1.69757	A	1.80552	A	1.80552	A
hsa-miR-466	1.72569	A	1.88051	A	2.339	A	2.02325	A
hsa-miR-4660	1.91745	A	1.91745	A	1.80167	A	1.82728	A
hsa-miR-4661-3p	1.8669	A	1.78851	A	1.7791	A	1.89599	A
hsa-miR-4661-5p	1.60305	A	1.7647	A	1.66748	A	1.87596	A
hsa-miR-4662a-3p	1.76239	A	1.92149	A	1.91066	A	2.13614	A
hsa-miR-4662a-5p	1.76922	A	1.58609	A	1.76922	A	2.0396	A
hsa-miR-4662b	1.81586	A	1.65015	A	2.02786	A	1.56949	A
hsa-miR-4663	1.4622	A	2.29289	A	1.7274	A	2.07698	A
hsa-miR-4664-3p	2.48474	A	2.81417	A	2.69808	A	2.14068	A
hsa-miR-4664-5p	2.02786	A	3.27739	A	1.71726	A	2.45585	A
hsa-miR-4665-3p	2.69582	A	3.20227	A	2.67329	A	2.62451	A
hsa-miR-4665-5p	109.234	P	144.208	P	107.7	P	101.425	P
hsa-miR-4666a-3p	1.66156	A	1.77379	A	1.53541	A	1.6966	A
hsa-miR-4666a-5p	1.66694	A	1.88133	A	2.20004	A	1.91432	A
hsa-miR-4666b	1.77379	A	1.54398	A	1.54398	A	1.62017	A
hsa-miR-4667-3p	2.07428	A	1.5309	A	1.87879	A	2.26409	A
hsa-miR-4667-5p	45.1998	P	34.2225	P	42.7164	P	86.8209	P
hsa-miR-4668-3p	1.53218	A	1.84324	A	1.59635	A	1.97681	A
hsa-miR-4668-5p	941.803	P	458.68	P	354.363	P	333.387	P
hsa-miR-4669	6.58079	P	2.38712	A	3.14604	A	3.18546	A
hsa-miR-4670-3p	1.69323	A	1.59095	A	1.88355	A	1.78873	A
hsa-miR-4670-5p	1.79458	A	1.52416	A	1.70686	A	1.82986	A
hsa-miR-4671-3p	1.7647	A	1.66241	A	1.4589	A	1.58423	A
hsa-miR-4671-5p	1.7249	A	1.58383	A	1.77883	A	1.52878	A
hsa-miR-4672	2.83208	P	2.64854	P	2.97374	P	3.38132	P
hsa-miR-4673	7.52797	P	3.04844	A	8.43834	P	7.35339	A
hsa-miR-4674	103.061	P	177.656	P	213.993	P	265.091	P
hsa-miR-4675	1.53378	A	1.79387	A	1.72633	A	1.9192	A
hsa-miR-4676-3p	1.84534	A	2.12322	A	1.68412	A	1.75032	A
hsa-miR-4676-5p	3.10401	P	1.8405	A	1.91066	A	2.30185	A
hsa-miR-4677-3p	1.86499	A	1.53868	A	1.93188	A	1.4714	A
hsa-miR-4677-5p	1.68543	A	1.62774	A	2.0631	A	1.68543	A
hsa-miR-4678	1.81524	A	1.91246	A	1.80713	A	2.07304	P
hsa-miR-4679	1.78347	A	1.57571	A	1.57338	A	1.86095	A
hsa-miR-4680-3p	1.5443	A	1.67426	A	1.61688	A	1.75295	A
hsa-miR-4680-5p	1.65215	A	1.43085	A	1.84726	A	1.78665	A
hsa-miR-4681	3.03084	P	1.92374	A	1.60229	A	2.13941	A
hsa-miR-4682	2.3259	A	3.87164	P	1.82683	A	1.61721	A
hsa-miR-4683	1.80119	A	1.61379	A	1.71649	A	2.36209	A
hsa-miR-4684-3p	6.00043	P	2.1454	A	3.27739	P	7.70052	P
hsa-miR-4684-5p	1.63655	A	1.69578	A	1.70659	A	1.85555	A
hsa-miR-4685-3p	21.1364	P	107.315	P	11.5249	P	3.99668	A
hsa-miR-4685-5p	12.5524	P	3.57814	A	42.8861	P	12.8629	P
hsa-miR-4686	1.88897	P	4.78298	P	2.01889	A	2.27992	A
hsa-miR-4687-3p	463.272	P	515.687	P	463.689	P	532.629	P
hsa-miR-4687-5p	2.2558	A	2.41301	A	2.41301	A	2.05248	A
hsa-miR-4688	25.5978	P	6.08774	A	11.571	P	8.87651	A
hsa-miR-4689	839.324	P	68.0863	P	101.136	P	136.012	P
hsa-miR-4690-3p	2.1286	A	1.85688	A	1.97596	A	3.23972	A
hsa-miR-4690-5p	111.187	P	24.6242	P	35.8792	P	31.3479	P
hsa-miR-4691-3p	2.2315	A	2.21521	A	2.48644	A	2.59981	A
hsa-miR-4691-5p	2.23205	A	2.27627	A	1.86656	A	1.95549	A
hsa-miR-4692	2.34862	P	2.2595	P	1.90297	A	2.15019	A
hsa-miR-4693-3p	1.63796	A	1.56637	A	1.86044	A	1.85071	A
hsa-miR-4693-5p	1.81878	A	1.65061	A	1.65477	A	1.86717	A
hsa-miR-4694-3p	2.1577	P	1.82659	A	1.7905	A	1.91077	A
hsa-miR-4694-5p	1.8461	A	2.1522	P	2.0312	A	1.90526	A
hsa-miR-4695-3p	25.5475	P	37.007	P	10.7757	P	8.36203	P
hsa-miR-4695-5p	184.606	P	90.6541	P	77.0199	P	93.5131	P
hsa-miR-4696	1.70861	A	1.6271	A	1.67942	A	1.83495	A
hsa-miR-4697-3p	5.55391	P	4.491	A	3.29364	A	2.89285	A
hsa-miR-4697-5p	2.14988	A	2.47822	A	4.33571	A	2.43194	A
hsa-miR-4698	1.83711	A	1.83711	A	1.60131	A	2.38144	P
hsa-miR-4699-3p	1.76214	A	1.97559	A	1.72397	A	1.71643	A
hsa-miR-4699-5p	1.70596	A	1.80584	A	1.60764	A	2.07765	A
hsa-miR-4700-3p	2.11417	A	2.36946	A	2.03377	A	1.89953	A
hsa-miR-4700-5p	26.4324	P	2.52645	P	1.68994	A	2.1577	A
hsa-miR-4701-3p	12.123	P	8.89595	P	4.60618	P	3.38667	P
hsa-miR-4701-5p	2.12946	A	2.49617	P	1.68048	A	1.89148	A
hsa-miR-4703-3p	1.60008	A	1.89293	A	1.60286	A	1.8253	A
hsa-miR-4703-5p	1.60409	A	1.67113	A	1.76447	A	1.79911	A
hsa-miR-4704-3p	1.7652	A	1.72221	A	1.66318	A	1.97847	A
hsa-miR-4704-5p	1.74048	A	1.78369	A	1.70824	A	1.75065	A
hsa-miR-4705	1.72086	A	1.33959	A	1.77847	A	1.52061	A
hsa-miR-4706	959.892	P	69.9059	P	81.1196	P	86.3174	P
hsa-miR-4707-3p	1.97628	A	2.45759	A	1.56189	A	1.93938	A
hsa-miR-4707-5p	141.317	P	183.907	P	243.409	P	257.174	P
hsa-miR-4708-3p	2.30459	A	2.6815	A	2.58185	A	2.17404	A
hsa-miR-4708-5p	61.2327	P	56.8708	P	14.3676	P	12.1099	P
hsa-miR-4709-3p	5.52427	P	4.90545	P	4.43943	P	5.01388	P
hsa-miR-4709-5p	1.98921	A	1.98921	A	2.43483	A	1.73088	A
hsa-miR-4710	27.8386	P	15.1812	P	15.4953	P	7.20403	P
hsa-miR-4711-3p	1.37903	A	1.64365	A	1.79406	A	1.64365	A
hsa-miR-4711-5p	1.55948	A	1.63644	A	1.71971	A	1.68375	P
hsa-miR-4712-3p	1.88238	A	1.69578	A	1.88238	A	2.06681	A
hsa-miR-4712-5p	1.86047	A	1.97241	A	1.62297	A	1.57033	A
hsa-miR-4713-3p	8.10089	P	1.95865	A	1.83598	A	2.34713	P
hsa-miR-4713-5p	2.0219	A	3.59541	P	2.64315	A	1.64882	A
hsa-miR-4714-3p	1.99976	A	1.75115	A	1.7708	A	1.56231	A
hsa-miR-4714-5p	1.70372	A	1.72946	A	2.03113	A	1.92197	A
hsa-miR-4715-3p	1.95324	A	1.81427	A	1.73338	A	2.12916	A
hsa-miR-4715-5p	1.73119	A	1.5231	A	1.58473	A	1.65876	A
hsa-miR-4716-3p	10.0617	P	2.16716	A	2.05681	A	3.19308	P
hsa-miR-4716-5p	2.56884	P	2.32875	A	1.76442	A	1.78241	A
hsa-miR-4717-3p	3.96159	P	5.60751	P	2.26905	A	3.24047	P
hsa-miR-4717-5p	3.27379	P	7.93661	P	1.60957	A	2.02856	A
hsa-miR-4718	1.6659	A	1.93824	A	2.0465	A	1.66749	A
hsa-miR-4719	1.56974	A	1.24915	A	1.96093	A	1.42819	A
hsa-miR-4720-3p	1.56566	A	1.74877	P	1.66973	P	1.71471	P
hsa-miR-4720-5p	1.91132	P	1.56599	A	1.64647	A	1.89809	A
hsa-miR-4721	5.58965	P	10.4519	P	2.71394	A	12.0332	P
hsa-miR-4722-3p	5.55484	P	19.4535	P	2.61491	A	2.43274	A
hsa-miR-4722-5p	8.64609	A	10.1801	A	5.38138	A	12.8541	A
hsa-miR-4723-3p	2.5803	A	3.55079	P	2.88583	A	2.96881	A
hsa-miR-4723-5p	4.42135	P	3.0382	P	3.04037	A	2.32542	A
hsa-miR-4724-3p	1.61115	A	1.57725	A	1.98714	A	1.85737	A
hsa-miR-4724-5p	1.71449	A	1.87972	A	2.22972	A	1.62577	A
hsa-miR-4725-3p	29.6106	P	8.81678	P	6.25782	A	6.18268	A
hsa-miR-4725-5p	3.50492	A	4.27827	P	1.69578	A	2.13517	A
hsa-miR-4726-3p	2.74076	A	5.87459	A	3.17459	A	3.12838	A
hsa-miR-4726-5p	254.734	P	4.10452	A	124.343	P	110.557	P
hsa-miR-4727-3p	9.23515	P	2.94843	P	2.31447	P	3.95249	P
hsa-miR-4727-5p	1.67239	A	1.86399	A	2.02715	A	1.70196	A
hsa-miR-4728-3p	2.59489	A	6.03632	A	2.59489	A	1.94998	A
hsa-miR-4728-5p	1019.42	P	51.8937	P	70.1954	P	44.7118	P
hsa-miR-4729	1.60008	A	1.60189	A	1.69137	A	2.19625	P
hsa-miR-4730	1.56161	A	2.38276	A	1.88998	A	2.36976	A
hsa-miR-4731-3p	2.04324	A	1.82604	A	1.76153	A	1.82604	A
hsa-miR-4731-5p	2.37315	A	2.35572	A	2.78015	A	2.24906	A
hsa-miR-4732-3p	2.02786	A	2.31286	A	1.73521	A	1.79456	A
hsa-miR-4732-5p	228.674	P	7.77299	P	13.0712	P	16.4655	P
hsa-miR-4733-3p	1.60957	A	1.78255	A	2.02786	A	1.9592	A
hsa-miR-4733-5p	1.84676	A	2.4018	A	1.75649	A	1.67388	A
hsa-miR-4734	192.217	P	270.425	P	369.425	P	379.636	P
hsa-miR-4735-3p	1.69806	P	1.6449	A	2.37241	P	1.95253	A
hsa-miR-4735-5p	1.60787	A	1.95484	A	1.69578	A	1.60787	A
hsa-miR-4736	1.65207	A	1.8637	P	2.07003	A	2.24263	P
hsa-miR-4737	1.89369	A	2.07729	A	1.60736	A	1.98007	A
hsa-miR-4738-3p	6.18394	P	2.40689	A	3.06617	A	3.7689	P
hsa-miR-4738-5p	1.61857	A	1.55417	A	1.96867	A	1.86593	A
hsa-miR-4739	280.439	P	152.186	P	187.362	P	318.926	P
hsa-miR-4740-3p	4.4429	A	1.9009	A	4.23006	A	1.99242	A
hsa-miR-4740-5p	1.72366	A	2.1454	A	1.5309	A	1.49275	A
hsa-miR-4741	100.202	P	76.2265	P	82.1381	P	66.1987	P
hsa-miR-4742-3p	2.00782	A	1.74315	A	1.60957	A	1.71463	A
hsa-miR-4742-5p	1.894	A	1.95237	A	2.10827	A	2.10144	A
hsa-miR-4743-3p	1.60471	A	1.69031	A	1.83334	A	1.69031	A
hsa-miR-4743-5p	38.6178	P	3.80803	P	3.37669	A	4.7119	P
hsa-miR-4744	1.70736	A	1.83168	A	1.65358	A	1.87658	A
hsa-miR-4745-3p	1.60957	A	2.04878	A	2.14622	A	1.85555	A
hsa-miR-4745-5p	141.141	P	273.668	P	379.701	P	433.454	P
hsa-miR-4746-3p	2.20712	A	3.22311	A	2.25149	A	2.69864	A
hsa-miR-4746-5p	2.02727	A	1.85349	A	2.02786	A	1.5749	A
hsa-miR-4747-3p	1.79972	A	1.79972	A	2.28455	A	1.64208	A
hsa-miR-4747-5p	35.5129	P	2.18116	A	1.9718	A	1.95754	A
hsa-miR-4748	2.40644	P	2.16759	A	1.81669	A	2.21137	A
hsa-miR-4749-3p	2.95609	A	4.99447	A	2.79051	A	2.59388	A
hsa-miR-4749-5p	226.714	P	89.5689	P	96.0175	P	83.2118	P
hsa-miR-4750-3p	3.4775	A	3.01929	A	2.38043	A	2.37059	A
hsa-miR-4750-5p	17.4393	P	15.561	P	12.9866	P	19.876	P
hsa-miR-4751	2.07772	A	2.08986	A	1.8913	A	2.72721	A
hsa-miR-4752	1.62508	A	1.70859	A	1.62508	A	1.97847	A
hsa-miR-4753-3p	1.50313	A	1.74719	A	1.63463	A	1.581	A
hsa-miR-4753-5p	2.3738	P	1.69962	A	1.6076	A	1.84145	A
hsa-miR-4754	1.81905	A	2.03498	A	2.21112	A	3.20741	A
hsa-miR-4755-3p	2.2388	A	1.94201	A	1.87743	A	2.09505	A
hsa-miR-4755-5p	1.91045	A	1.65476	A	1.79163	A	1.75415	A
hsa-miR-4756-3p	1.77165	P	2.4026	P	2.38394	P	2.32587	P
hsa-miR-4756-5p	6.39538	P	2.67666	A	3.64179	A	2.52438	A
hsa-miR-4757-3p	1.58666	A	1.58468	A	1.94486	A	1.83399	A
hsa-miR-4757-5p	2.18506	A	1.86221	A	2.1225	A	2.10653	A
hsa-miR-4758-3p	2.68419	A	2.68419	A	2.11455	A	2.35161	A
hsa-miR-4758-5p	97.0076	P	56.9207	P	75.5524	P	86.8171	P
hsa-miR-4759	1.49598	A	1.76977	A	1.732	A	1.69914	A
hsa-miR-4760-3p	1.9912	A	1.72724	A	1.64281	A	2.81433	A
hsa-miR-4760-5p	1.9448	A	2.09297	A	1.63607	A	1.66081	A
hsa-miR-4761-3p	2.27665	A	1.60806	A	1.85827	A	1.55297	A
hsa-miR-4761-5p	2.00753	A	1.95506	A	1.834	A	1.83695	A
hsa-miR-4762-3p	1.85555	A	1.66649	A	1.70513	A	1.76708	A
hsa-miR-4762-5p	2.24297	P	2.28867	P	1.69328	A	1.84076	A
hsa-miR-4763-3p	391.723	P	357.48	P	510.139	P	418.375	P
hsa-miR-4763-5p	7.28286	A	20.1059	P	3.93785	A	3.93647	A
hsa-miR-4764-3p	1.74181	A	2.8713	P	2.29338	A	1.85555	A
hsa-miR-4764-5p	2.59356	P	1.79038	P	2.40883	P	1.73175	A
hsa-miR-4765	1.75013	A	1.63587	A	1.98067	A	1.72345	A
hsa-miR-4766-3p	1.58048	A	1.46493	A	1.80717	A	1.82201	A
hsa-miR-4766-5p	1.60957	A	2.21707	A	2.04214	A	1.82097	A
hsa-miR-4767	13.9297	A	38.044	A	25.5528	A	18.5886	A
hsa-miR-4768-3p	2.1577	A	1.89191	A	1.74182	A	1.98527	A
hsa-miR-4768-5p	1.53157	A	1.65077	A	1.81087	A	1.94798	A
hsa-miR-4769-3p	2.40883	A	2.95143	A	1.7905	A	2.21791	A
hsa-miR-4769-5p	6.91796	P	2.14042	A	1.83459	A	2.03671	A
hsa-miR-4770	1.65876	A	1.52028	A	2.01611	A	1.62779	A
hsa-miR-4771	1.84942	A	1.70486	A	1.72639	A	1.79263	A
hsa-miR-4772-3p	1.60957	A	1.7647	A	1.66974	A	1.70009	A
hsa-miR-4772-5p	1.86769	A	1.86769	A	1.9905	A	1.77997	A
hsa-miR-4773	2.51447	P	2.78547	P	2.22659	A	2.19433	A
hsa-miR-4774-3p	1.5309	A	2.33014	P	1.41275	A	1.96792	A
hsa-miR-4774-5p	1.70949	A	1.88735	A	1.75865	A	2.46298	P
hsa-miR-4775	1.60957	A	1.56678	A	1.7905	A	1.49584	A
hsa-miR-4776-3p	2.09986	A	4.04094	P	2.28338	A	1.96241	A
hsa-miR-4776-5p	21.2121	P	2.95073	A	2.28296	A	2.1572	A
hsa-miR-4777-3p	1.56013	A	1.65636	A	1.72125	A	1.73175	A
hsa-miR-4777-5p	1.6422	A	2.28867	A	1.91066	A	2.1577	A
hsa-miR-4778-3p	1.71892	A	1.5146	A	1.81013	A	1.73175	A
hsa-miR-4778-5p	1.85359	P	1.85359	A	1.53239	A	1.60801	A
hsa-miR-4779	2.80001	P	1.58142	A	2.19816	A	1.6297	A
hsa-miR-4780	1.71146	A	1.91486	P	1.83707	A	1.89911	A
hsa-miR-4781-3p	1.84111	A	1.66957	A	1.842	A	2.25112	A
hsa-miR-4781-5p	1.85796	A	1.98399	P	1.7905	A	1.73175	A
hsa-miR-4782-3p	1.5309	A	1.55312	A	1.89352	A	1.96079	A
hsa-miR-4782-5p	1.68499	A	1.69483	A	1.60957	A	1.69483	A
hsa-miR-4783-3p	3.10401	A	3.42384	A	2.132	A	2.06688	A
hsa-miR-4783-5p	2.255	A	1.7531	A	2.37545	A	1.63317	A
hsa-miR-4784	5.01306	P	4.03482	P	2.58185	P	2.30185	P
hsa-miR-4785	2.10497	A	1.75189	A	2.49872	A	3.31457	A
hsa-miR-4786-3p	2.06442	A	1.91606	A	1.87269	A	2.874	A
hsa-miR-4786-5p	4.24951	P	1.74035	A	2.27112	A	2.01192	A
hsa-miR-4787-3p	3.94407	A	2.8713	A	2.85448	A	3.27739	A
hsa-miR-4787-5p	7879.37	P	7053.81	P	6992.73	P	5929.26	P
hsa-miR-4788	103.839	P	2.58707	A	1.75449	A	3.29068	P
hsa-miR-4789-3p	1.44677	A	1.97484	A	1.56643	A	1.66868	A
hsa-miR-4789-5p	1.60957	A	1.5309	A	1.42615	A	1.63764	A
hsa-miR-4790-3p	1.71386	A	1.56886	A	1.7905	A	1.39285	A
hsa-miR-4790-5p	1.57167	A	1.64924	A	1.5023	A	1.64532	A
hsa-miR-4791	1.65822	A	1.60339	A	1.87528	A	1.51883	A
hsa-miR-4792	2.32796	A	2.30191	A	2.36624	A	3.61404	P
hsa-miR-4793-3p	29.8241	P	38.6421	P	5.44102	P	3.03353	A
hsa-miR-4793-5p	2.1577	A	1.97847	A	1.91066	A	2.04239	A
hsa-miR-4794	1.36274	A	1.70047	A	1.72533	A	1.47518	A
hsa-miR-4795-3p	1.51917	A	1.55772	A	1.79272	A	1.6295	A
hsa-miR-4795-5p	1.82334	A	1.7647	A	1.89697	A	2.35245	P
hsa-miR-4796-3p	2.27121	P	1.53888	A	1.94807	A	1.62582	A
hsa-miR-4796-5p	1.71279	A	1.54879	A	1.94681	A	1.48855	A
hsa-miR-4797-3p	1.75084	A	1.761	A	1.69578	A	1.98529	A
hsa-miR-4797-5p	2.0902	A	2.17478	A	1.6417	A	1.70835	A
hsa-miR-4798-3p	1.56201	A	2.02579	A	1.94613	A	1.64208	A
hsa-miR-4798-5p	1.69789	A	1.48115	A	1.87729	A	1.91631	A
hsa-miR-4799-3p	1.5247	A	1.54527	A	1.79618	A	1.80375	A
hsa-miR-4799-5p	1.75097	A	2.02342	A	1.98865	A	1.78133	A
hsa-miR-4800-3p	13.8157	P	34.3753	P	20.0143	P	10.541	P
hsa-miR-4800-5p	12.2304	P	2.54714	P	2.59581	P	2.94482	P
hsa-miR-4801	2.62374	P	3.04975	P	3.0527	P	2.62374	P
hsa-miR-4802-3p	1.59245	A	2.15957	A	1.82385	A	1.87632	A
hsa-miR-4802-5p	1.57673	A	1.64866	A	1.81206	A	2.09324	A
hsa-miR-4803	1.69304	A	2.01198	P	1.78372	A	1.83161	A
hsa-miR-4804-3p	1.95942	A	1.7647	A	1.6319	A	1.97847	A
hsa-miR-4804-5p	1.87773	P	1.61446	A	1.75093	A	2.11827	A
hsa-miR-483-3p	2.75962	P	3.08144	P	2.02868	A	3.92435	P
hsa-miR-483-5p	112.924	P	3.81693	P	6.62759	P	6.0544	P
hsa-miR-484	2.41093	A	2.00652	A	2.61434	A	1.85555	A
hsa-miR-485-3p	2.8713	P	2.7961	P	2.19187	A	3.00848	A
hsa-miR-485-5p	2.14723	A	2.58185	P	1.74332	A	1.85785	A
hsa-miR-486-3p	2.7068	P	1.53528	A	2.1541	A	1.84178	A
hsa-miR-486-5p	4.0919	P	1.44971	A	1.92612	A	1.89609	A
hsa-miR-487a-3p	1.91347	A	1.6004	A	1.57868	A	1.99654	A
hsa-miR-487a-5p	1.67239	A	2.76888	A	1.72663	A	1.97847	A
hsa-miR-487b-3p	1.52895	A	1.60753	A	1.85845	A	1.88288	A
hsa-miR-487b-5p	2.00142	A	1.53324	A	2.07167	A	1.77117	A
hsa-miR-488-3p	1.55	A	1.58332	A	1.82968	A	1.84695	A
hsa-miR-488-5p	2.16244	A	1.75361	A	1.64049	A	1.88097	A
hsa-miR-489-3p	1.60957	A	1.81651	A	2.04669	A	1.85555	A
hsa-miR-489-5p	2.05875	A	3.35452	P	2.23769	A	2.38096	A
hsa-miR-490-3p	2.58237	A	1.69578	A	1.77555	A	2.1577	A
hsa-miR-490-5p	1.9337	A	1.86632	A	1.78929	A	2.26616	A
hsa-miR-491-3p	1.59086	A	1.67283	P	2.08502	A	2.08641	P
hsa-miR-491-5p	2.08009	A	2.40883	A	2.08041	A	1.77814	A
hsa-miR-492	2.41458	A	1.60957	A	1.78953	A	1.87784	A
hsa-miR-493-3p	1.5309	A	2.17584	A	1.6962	A	1.50994	A
hsa-miR-493-5p	1.70388	A	1.5161	A	1.57169	A	1.55201	A
hsa-miR-494-3p	4.98879	P	107.91	P	50.6001	P	243.02	P
hsa-miR-494-5p	2.12983	P	1.50817	A	1.87281	A	1.6697	A
hsa-miR-495-3p	1.85555	A	1.67258	A	1.7905	A	1.64208	A
hsa-miR-495-5p	1.92971	A	1.50674	A	1.65608	A	1.61852	A
hsa-miR-496	1.52055	A	1.7647	A	1.74731	A	1.64208	A
hsa-miR-497-3p	1.67239	A	1.65646	A	1.60957	A	1.54562	A
hsa-miR-497-5p	1.60978	A	1.80478	A	1.6849	A	1.70036	A
hsa-miR-498	48.709	P	3.73691	P	6.76384	P	7.18634	P
hsa-miR-4999-3p	1.67239	A	1.61183	A	1.68827	A	1.64208	A
hsa-miR-4999-5p	1.87475	A	1.5963	A	1.44108	A	1.72664	A
hsa-miR-499a-3p	1.7647	A	1.62341	A	1.6185	A	1.65283	A
hsa-miR-499a-5p	2.11711	A	1.77693	A	1.67175	A	2.36723	P
hsa-miR-499b-3p	1.85887	A	2.08402	A	1.67361	A	1.88139	A
hsa-miR-499b-5p	1.72137	A	1.68102	A	1.69578	A	1.45467	A
hsa-miR-5000-3p	1.54199	A	1.34033	A	1.54199	A	1.64299	A
hsa-miR-5000-5p	1.71841	A	1.6513	A	1.76978	A	1.68632	A
hsa-miR-5001-3p	4.03905	P	3.97002	P	4.21422	P	1.89284	A
hsa-miR-5001-5p	332.267	P	450.185	P	609.516	P	620.661	P
hsa-miR-5002-3p	5.56535	P	8.5514	P	2.29527	A	1.97729	A
hsa-miR-5002-5p	1.84587	A	1.80965	A	1.91066	A	1.64208	A
hsa-miR-5003-3p	1.67239	A	1.90784	A	1.91543	A	1.72234	A
hsa-miR-5003-5p	1.54541	A	1.58759	A	1.7905	A	1.4713	A
hsa-miR-5004-3p	2.36311	P	1.72859	A	2.11367	A	1.87211	A
hsa-miR-5004-5p	13.2378	P	2.07879	A	1.87666	A	1.90279	A
hsa-miR-5006-3p	1.8271	A	1.55927	A	1.74784	A	1.69743	A
hsa-miR-5006-5p	17.6661	P	34.3929	P	30.4112	P	109.301	P
hsa-miR-5007-3p	1.562	A	1.74313	A	1.94062	A	1.68416	A
hsa-miR-5007-5p	1.99827	A	1.70286	A	1.81121	A	2.20136	P
hsa-miR-5008-3p	2.89522	A	5.31195	A	2.28186	A	4.15847	A
hsa-miR-5008-5p	2.37229	A	2.30082	A	2.09856	A	2.17071	A
hsa-miR-5009-3p	1.63054	A	1.63054	A	2.15022	P	1.4219	A
hsa-miR-5009-5p	1.62048	A	1.99873	A	1.82251	A	1.85555	A
hsa-miR-500a-3p	2.08768	A	2.14157	A	2.61214	A	5.27225	P
hsa-miR-500a-5p	1.60162	A	2.27489	A	1.84957	A	1.67644	A
hsa-miR-500b-3p	1.70973	A	1.71965	A	1.63555	A	1.79765	A
hsa-miR-500b-5p	1.9007	A	1.74763	A	1.66197	A	1.72235	A
hsa-miR-5010-3p	1.85555	A	1.72175	A	2.57671	P	2.94022	P
hsa-miR-5010-5p	35.4476	P	24.3901	P	12.3509	P	10.2083	P
hsa-miR-5011-3p	1.62895	A	1.40629	A	1.80778	A	1.83348	A
hsa-miR-5011-5p	1.67621	A	1.75752	A	1.85326	A	1.86314	A
hsa-miR-501-3p	1.96698	A	1.93732	A	1.74202	A	1.89123	A
hsa-miR-501-5p	1.76076	A	2.09807	A	1.60957	A	1.97847	A
hsa-miR-502-3p	1.67912	A	3.69278	P	1.94597	A	1.97847	A
hsa-miR-502-5p	1.60957	A	1.79398	A	1.5309	A	1.65031	A
hsa-miR-503-3p	4.1056	A	3.50192	A	2.17138	A	2.22222	A
hsa-miR-503-5p	2.34848	A	2.37436	A	1.77294	A	2.58185	A
hsa-miR-504-3p	63.9245	P	10.009	P	10.6018	P	13.4295	P
hsa-miR-504-5p	1.78931	A	1.69343	A	1.45147	A	2.00606	A
hsa-miR-5047	1.56707	A	1.68217	A	1.56707	A	1.53835	A
hsa-miR-505-3p	1.8327	A	1.5309	A	1.77143	A	1.68484	A
hsa-miR-505-5p	2.09714	A	2.49111	A	2.26674	A	1.97847	A
hsa-miR-506-3p	1.78808	A	1.74401	A	1.89497	A	1.85155	A
hsa-miR-506-5p	1.7647	A	1.69424	A	2.11256	A	2.29976	A
hsa-miR-507	1.3143	A	1.54043	A	1.69578	A	1.6913	A
hsa-miR-508-3p	1.7375	A	1.7273	A	1.7375	A	1.96312	A
hsa-miR-508-5p	1.85555	A	2.28956	A	1.65844	A	1.84811	A
hsa-miR-5087	1.65193	A	1.66719	A	1.89848	A	1.70255	A
hsa-miR-5088-3p	2.23096	A	2.08664	A	1.74399	A	1.85555	A
hsa-miR-5088-5p	3.04125	A	3.78717	A	2.26469	A	3.35819	A
hsa-miR-5089-3p	1.60957	A	1.7647	A	1.5309	A	1.65335	A
hsa-miR-5089-5p	1.90667	A	1.7425	A	1.7425	A	2.13288	A
hsa-miR-5090	1.91039	A	1.83613	A	1.82957	A	1.74014	A
hsa-miR-5091	1.99413	A	1.68206	A	1.6059	A	1.64208	A
hsa-miR-5092	1.68658	A	1.54648	A	1.90758	A	1.85106	A
hsa-miR-5093	4.91958	P	2.75815	A	1.98187	A	2.18994	A
hsa-miR-509-3-5p	1.80815	A	1.74024	A	1.71015	A	1.83996	A
hsa-miR-509-3p	1.5309	A	1.53524	A	1.60805	A	1.61027	A
hsa-miR-5094	1.58859	A	1.6971	A	1.70078	A	2.0753	A
hsa-miR-5095	2.72934	A	4.13652	P	4.45755	P	8.02341	P
hsa-miR-509-5p	1.68271	A	1.39982	A	1.83222	A	1.68271	A
hsa-miR-5096	4.23336	P	10.7765	P	12.4599	P	3.92386	P
hsa-miR-5100	48.7558	P	224.607	P	184.972	P	137.174	P
hsa-miR-510-3p	1.64196	A	1.57378	A	1.84065	A	1.62562	A
hsa-miR-510-5p	2.40883	P	1.87413	A	2.19187	A	1.36346	A
hsa-miR-511-3p	1.7647	A	1.97847	A	1.97284	A	1.99012	A
hsa-miR-511-5p	1.85555	A	1.4589	A	1.69578	A	1.51123	A
hsa-miR-512-3p	1.65918	A	1.75042	A	1.58657	A	1.46038	A
hsa-miR-512-5p	1.48678	A	1.7647	A	1.4589	A	1.70868	A
hsa-miR-513a-3p	1.8834	A	1.91024	A	1.98211	A	2.13049	A
hsa-miR-513a-5p	3.30872	P	14.9589	P	11.5669	P	39.4067	P
hsa-miR-513b-3p	1.88048	A	1.97399	A	1.69088	A	1.74982	A
hsa-miR-513b-5p	2.03336	A	4.45176	P	3.43929	P	14.6787	P
hsa-miR-513c-3p	1.60957	A	1.57119	A	1.60957	A	1.65208	A
hsa-miR-513c-5p	1.60957	A	2.1454	A	2.43407	P	2.81401	P
hsa-miR-514a-3p	1.60957	A	1.60957	A	1.41021	A	1.55163	A
hsa-miR-514a-5p	2.17456	P	1.42927	A	1.61948	A	1.7371	A
hsa-miR-514b-3p	1.6601	A	1.59526	A	1.72812	A	1.58533	A
hsa-miR-514b-5p	9.93009	P	2.21	P	3.18612	P	3.02951	P
hsa-miR-515-3p	1.65463	A	1.46005	A	1.81036	A	1.81506	A
hsa-miR-515-5p	1.42109	A	1.72185	A	1.81802	A	1.72027	A
hsa-miR-516a-3p	1.5309	A	1.64432	A	1.7268	A	1.67919	A
hsa-miR-516a-5p	2.13556	A	2.23633	A	2.31336	A	1.90006	A
hsa-miR-516b-3p	1.5309	A	1.64432	A	1.7268	A	1.67919	A
hsa-miR-516b-5p	2.41202	P	2.06442	A	1.67272	A	1.97273	A
hsa-miR-517-5p	1.51208	A	1.7647	A	1.97669	A	1.73175	A
hsa-miR-517a-3p	1.74637	A	1.86632	A	2.04375	A	1.56053	A
hsa-miR-517b-3p	1.74637	A	1.86632	A	2.04375	A	1.56053	A
hsa-miR-517c-3p	1.64152	A	1.76843	A	1.98695	A	1.86278	A
hsa-miR-5186	1.62074	P	1.5728	A	1.60957	A	1.97319	A
hsa-miR-5187-3p	1.57618	A	1.54144	A	1.7299	A	1.86833	A
hsa-miR-5187-5p	4.48172	P	2.32406	A	1.7905	A	1.79831	A
hsa-miR-5188	1.85555	A	1.86897	A	1.63618	A	1.87432	A
hsa-miR-5189-3p	1.67035	A	2.59385	A	2.52426	A	2.2822	A
hsa-miR-5189-5p	40.885	P	21.2418	P	20.0611	P	28.4957	P
hsa-miR-518a-3p	1.52709	A	1.76031	A	1.69578	A	1.81218	A
hsa-miR-518a-5p	1.63042	A	1.97847	A	2.0222	A	1.73842	A
hsa-miR-518b	1.71242	A	1.84179	A	2.03201	A	2.02583	A
hsa-miR-518c-3p	1.72678	A	1.52733	A	1.64237	A	1.58593	A
hsa-miR-518c-5p	2.40883	P	1.54705	A	1.91066	A	1.73445	A
hsa-miR-518d-3p	1.75658	A	1.60619	A	1.77919	A	1.54593	A
hsa-miR-518d-5p	1.79061	A	1.70608	A	2.1293	A	2.01544	A
hsa-miR-518e-3p	2.14272	A	2.1174	A	2.0347	A	1.81389	A
hsa-miR-518e-5p	1.80301	A	1.93228	A	1.88525	A	1.68134	A
hsa-miR-518f-3p	1.53541	A	1.70434	A	1.91361	A	1.71411	A
hsa-miR-518f-5p	1.55579	A	1.70827	A	1.84739	A	1.74277	A
hsa-miR-5190	2.2628	A	1.85066	A	1.62483	A	1.89949	A
hsa-miR-5191	2.15233	P	1.85733	A	1.74289	A	1.74287	A
hsa-miR-5192	2.73011	A	2.05519	A	1.58757	A	2.02001	A
hsa-miR-5193	2.68722	A	2.8901	P	1.87175	A	2.8901	A
hsa-miR-5194	2.57728	A	2.15996	A	2.04183	A	2.14428	A
hsa-miR-5195-3p	2.16155	A	1.62632	A	2.19578	A	2.05242	A
hsa-miR-5195-5p	1.88291	A	2.1454	A	2.09456	A	1.69125	A
hsa-miR-5196-3p	2.58185	A	4.0829	P	2.0628	A	2.1577	A
hsa-miR-5196-5p	53.2864	P	7.51628	P	10.5429	P	21.3159	P
hsa-miR-5197-3p	1.97766	A	1.7914	A	1.65766	A	1.92151	A
hsa-miR-5197-5p	1.96698	P	1.77443	A	1.85638	P	1.85555	A
hsa-miR-519a-3p	1.56589	A	1.97847	A	1.60957	A	2.36903	A
hsa-miR-519a-5p	1.80301	A	1.93228	A	1.88525	A	1.68134	A
hsa-miR-519b-3p	1.7647	A	1.53516	A	1.80294	A	1.62221	A
hsa-miR-519b-5p	1.80301	A	1.93228	A	1.88525	A	1.68134	A
hsa-miR-519c-3p	1.67951	A	1.79503	A	2.06579	A	1.70729	A
hsa-miR-519c-5p	1.80301	A	1.93228	A	1.88525	A	1.68134	A
hsa-miR-519d-3p	1.51099	A	1.84519	A	1.84519	A	2.30185	P
hsa-miR-519d-5p	1.49657	A	1.64291	A	1.64291	A	2.04119	A
hsa-miR-519e-3p	1.92222	A	1.66325	A	1.5309	A	1.97847	A
hsa-miR-519e-5p	1.53752	A	1.53752	A	1.89913	A	1.62628	A
hsa-miR-520a-3p	1.72213	A	1.70676	A	1.63796	A	1.65271	A
hsa-miR-520a-5p	2.23922	P	1.90644	A	2.11207	A	1.76737	A
hsa-miR-520b	1.49393	A	1.68931	A	1.80654	A	1.97847	A
hsa-miR-520c-3p	1.71822	A	1.91746	A	1.71945	A	1.93535	A
hsa-miR-520c-5p	1.79061	A	1.70608	A	2.1293	A	2.01544	A
hsa-miR-520d-3p	1.9705	A	1.82375	A	1.79728	A	1.5444	A
hsa-miR-520d-5p	1.81061	A	1.71795	A	1.48162	A	1.85555	A
hsa-miR-520e	1.54747	A	1.79458	A	1.56974	A	1.66988	A
hsa-miR-520f-3p	1.77272	P	2.3378	A	1.87594	A	1.68016	A
hsa-miR-520f-5p	1.94301	A	1.84803	A	1.91066	A	2.08101	A
hsa-miR-520g-3p	1.9805	A	1.91022	A	1.84475	A	1.91022	A
hsa-miR-520g-5p	1.72025	A	1.55736	A	1.58071	A	1.73738	A
hsa-miR-520h	1.87099	A	1.79787	A	1.61123	A	1.48712	A
hsa-miR-521	1.73364	A	1.58696	A	2.65101	P	1.60034	A
hsa-miR-522-3p	1.32176	A	1.74043	A	1.60537	A	2.38544	A
hsa-miR-522-5p	1.80301	A	1.93228	A	1.88525	A	1.68134	A
hsa-miR-523-3p	1.67239	A	1.97555	A	1.5309	A	1.74383	A
hsa-miR-523-5p	1.80301	A	1.93228	A	1.88525	A	1.68134	A
hsa-miR-524-3p	1.62475	A	1.81316	A	1.89804	A	1.47651	A
hsa-miR-524-5p	1.67477	A	1.6762	A	1.96859	A	1.80914	A
hsa-miR-525-3p	1.63056	A	1.63056	A	2.12138	A	1.67256	A
hsa-miR-525-5p	2.54406	P	2.11216	A	2.11216	A	2.17168	A
hsa-miR-526a	1.79061	A	1.70608	A	2.1293	A	2.01544	A
hsa-miR-526b-3p	1.81813	A	1.48261	A	1.51756	A	1.77008	A
hsa-miR-526b-5p	1.67239	A	1.69578	A	1.58294	A	1.5309	A
hsa-miR-527	1.63042	A	1.97847	A	2.0222	A	1.73842	A
hsa-miR-532-3p	2.04159	A	2.25593	A	1.68438	A	1.90537	A
hsa-miR-532-5p	1.85384	A	2.6216	P	2.31371	A	2.16813	A
hsa-miR-539-3p	1.60957	A	1.79757	A	1.70795	A	1.72911	A
hsa-miR-539-5p	1.53897	A	1.41113	A	1.70384	A	1.82759	A
hsa-miR-541-3p	4.74124	P	1.72168	A	2.22359	A	2.02859	A
hsa-miR-541-5p	1.94429	A	2.31337	A	2.02786	A	1.97847	A
hsa-miR-542-3p	1.52355	A	1.80861	A	1.88878	A	2.06674	A
hsa-miR-542-5p	2.07405	A	1.91636	A	1.58598	A	1.95506	A
hsa-miR-543	1.4589	A	1.7647	A	1.82272	A	1.51139	A
hsa-miR-544a	1.5309	A	1.86632	A	2.22537	A	1.7457	A
hsa-miR-544b	1.93976	A	1.95109	A	1.95898	A	1.78253	A
hsa-miR-545-3p	1.58924	A	1.5145	A	1.53523	A	1.56779	A
hsa-miR-545-5p	1.57289	A	1.57289	A	1.61123	A	1.53546	A
hsa-miR-548a-3p	2.1577	A	2.22865	P	2.40883	A	2.51334	P
hsa-miR-548a-5p	1.64698	A	1.6504	A	1.95365	A	1.92738	A
hsa-miR-548aa	1.80853	A	1.95065	A	1.95812	P	2.01791	A
hsa-miR-548ab	1.6552	A	1.85334	A	1.53348	A	1.82028	A
hsa-miR-548ac	2.49892	P	1.75744	A	1.59292	A	2.58185	P
hsa-miR-548ad	1.59221	A	1.72216	A	1.97022	A	1.54766	A
hsa-miR-548ae	2.0254	A	1.76685	A	1.80752	A	2.8143	P
hsa-miR-548ag	1.74709	A	1.58811	A	2.19187	P	1.85555	A
hsa-miR-548ah-3p	1.73235	A	1.60957	A	1.75903	A	1.67305	A
hsa-miR-548ah-5p	1.67239	A	1.4589	A	1.63871	A	1.67231	A
hsa-miR-548ai	1.84236	A	1.97847	A	1.59558	A	1.80609	P
hsa-miR-548aj-3p	1.75683	A	1.86632	A	1.91066	A	1.5309	A
hsa-miR-548aj-5p	1.68535	A	1.68535	A	1.91248	A	1.51486	A
hsa-miR-548ak	1.60283	A	1.95401	A	1.61773	A	1.82086	A
hsa-miR-548al	1.72486	A	1.64676	A	2.11479	A	1.78803	A
hsa-miR-548am-3p	1.66951	A	1.69578	A	1.66951	A	1.5309	A
hsa-miR-548am-5p	1.84544	P	3.14736	P	1.90549	A	1.5526	A
hsa-miR-548an	1.45219	A	2.34801	A	2.09357	A	2.13797	A
hsa-miR-548ao-3p	1.7647	P	1.71897	A	1.8628	A	1.61241	A
hsa-miR-548ao-5p	1.74314	A	1.63402	A	1.47604	A	1.75317	A
hsa-miR-548ap-3p	1.55378	A	1.66547	A	1.8496	A	1.72395	A
hsa-miR-548ap-5p	1.81691	A	1.5563	A	1.8279	A	1.67639	A
hsa-miR-548aq-3p	1.85333	A	1.54045	A	1.69578	A	1.85555	A
hsa-miR-548aq-5p	1.55226	A	1.44669	A	1.73763	A	1.83002	A
hsa-miR-548ar-3p	1.48691	A	1.57336	A	1.96805	A	1.82769	A
hsa-miR-548ar-5p	1.55998	A	1.74298	A	1.728	P	1.59808	A
hsa-miR-548as-3p	1.65366	A	1.98614	A	1.98614	A	1.50453	A
hsa-miR-548as-5p	1.97784	P	2.7025	P	1.98705	A	2.2312	A
hsa-miR-548at-3p	1.77201	A	1.55057	A	1.55497	A	2.1478	A
hsa-miR-548at-5p	1.87068	A	1.87123	A	1.71597	A	1.42249	A
hsa-miR-548au-3p	1.63133	A	1.76715	A	1.61181	A	1.46093	A
hsa-miR-548au-5p	1.71739	A	1.58758	A	1.77938	A	1.81531	A
hsa-miR-548av-3p	1.37535	A	1.93709	A	1.52995	A	1.69553	A
hsa-miR-548av-5p	1.88924	A	1.62445	A	1.65562	A	1.65562	A
hsa-miR-548aw	2.02786	A	1.54104	A	1.7905	A	1.86776	A
hsa-miR-548ax	1.65306	A	2.25059	P	2.18968	A	2.21561	A
hsa-miR-548ay-3p	1.62433	A	1.66866	A	1.84914	A	1.8041	A
hsa-miR-548ay-5p	1.66343	A	1.75011	A	1.66613	A	1.92076	A
hsa-miR-548az-3p	1.93186	A	2.26106	P	1.98085	A	1.67692	A
hsa-miR-548az-5p	1.8276	A	1.7647	A	1.91066	A	1.8276	A
hsa-miR-548b-3p	1.7697	A	1.60353	A	1.8599	A	1.6999	A
hsa-miR-548b-5p	2.49706	P	2.11739	A	1.50171	A	1.88943	A
hsa-miR-548ba	1.61501	A	1.62602	A	1.64979	A	1.72003	A
hsa-miR-548c-3p	1.67239	A	1.76366	A	1.89216	A	1.5309	A
hsa-miR-548c-5p	1.84544	P	3.14736	P	1.90549	A	1.5526	A
hsa-miR-548d-3p	1.70127	A	1.56846	A	1.55478	A	1.85924	A
hsa-miR-548d-5p	1.54537	A	2.19738	P	1.81605	A	1.96876	A
hsa-miR-548e-3p	1.5648	A	1.58669	A	1.87437	A	1.78001	A
hsa-miR-548e-5p	1.81299	A	1.83228	A	1.91009	A	1.9227	A
hsa-miR-548f-3p	1.74152	A	1.65639	A	1.93727	A	1.61096	A
hsa-miR-548f-5p	1.51065	A	1.39084	A	1.76682	A	1.62037	A
hsa-miR-548g-3p	1.61952	A	1.73585	A	1.58122	A	1.78867	A
hsa-miR-548g-5p	1.68535	A	1.68535	A	1.91248	A	1.51486	A
hsa-miR-548h-3p	2.00127	A	2.01296	A	2.23008	P	1.47239	A
hsa-miR-548h-5p	1.57665	A	1.71349	A	1.90609	A	1.77462	A
hsa-miR-548i	1.7324	A	1.7324	A	1.8231	A	2.01955	A
hsa-miR-548j-3p	1.56483	A	1.69489	A	1.60675	A	1.60675	A
hsa-miR-548j-5p	1.65097	A	1.7394	A	1.7394	A	1.91932	A
hsa-miR-548k	1.70073	A	1.64365	A	1.53516	A	1.48363	A
hsa-miR-548l	1.90476	A	1.81165	A	1.66664	A	1.91539	A
hsa-miR-548m	1.55637	A	1.63182	A	1.94245	A	1.89537	A
hsa-miR-548n	1.62023	A	1.60957	A	1.91066	A	1.97847	A
hsa-miR-548o-3p	1.70431	A	1.73064	A	1.7905	A	1.68447	A
hsa-miR-548o-5p	1.84544	P	3.14736	P	1.90549	A	1.5526	A
hsa-miR-548p	1.55024	A	1.49729	A	1.49729	A	1.49729	A
hsa-miR-548q	1.78205	A	2.17731	A	1.4589	A	1.85555	A
hsa-miR-548s	1.40191	A	1.82456	A	1.66003	A	1.82456	A
hsa-miR-548t-3p	1.80853	A	1.95065	A	1.95812	P	2.01791	A
hsa-miR-548t-5p	1.65809	A	1.76792	A	1.51532	A	1.64208	A
hsa-miR-548u	1.66299	A	1.79992	A	1.88875	A	2.02593	A
hsa-miR-548v	1.66659	A	1.6899	A	1.69578	A	1.73175	A
hsa-miR-548w	2.11892	P	2.06566	P	1.85742	A	1.90742	P
hsa-miR-548x-3p	1.73696	A	1.83817	A	1.78781	A	1.70549	A
hsa-miR-548x-5p	1.68535	A	1.68535	A	1.91248	A	1.51486	A
hsa-miR-548y	1.80322	A	1.90705	P	2.446	P	1.67792	A
hsa-miR-548z	2.00127	A	2.01296	A	2.23008	P	1.47239	A
hsa-miR-549a	1.67239	A	1.89631	A	2.23482	A	1.45805	A
hsa-miR-550a-3-5p	2.61364	P	1.88702	A	2.11162	A	2.39692	P
hsa-miR-550a-3p	1.67239	A	2.08979	A	1.86158	A	1.60154	A
hsa-miR-550a-5p	8.90293	P	2.52983	A	2.75231	A	3.50421	A
hsa-miR-550b-2-5p	2.8155	P	2.1443	P	2.05719	P	1.61402	A
hsa-miR-550b-3p	1.77247	A	1.86402	A	1.78472	A	1.88595	A
hsa-miR-551a	1.7972	A	1.80502	A	1.64056	A	1.7972	A
hsa-miR-551b-3p	1.56766	A	1.49394	A	1.81227	A	1.49984	A
hsa-miR-551b-5p	131.929	P	3.95389	P	62.5946	P	28.2367	P
hsa-miR-552-3p	2.00707	P	1.7662	A	1.6655	A	1.64474	A
hsa-miR-552-5p	1.9544	A	1.64355	A	1.51036	A	1.62005	A
hsa-miR-553	1.80917	A	1.34186	A	2.19562	P	1.8882	A
hsa-miR-554	2.07633	A	1.89772	A	3.27433	P	1.95155	A
hsa-miR-555	2.00032	A	1.68485	A	1.68485	A	1.7611	A
hsa-miR-556-3p	1.7212	A	1.92079	A	1.65655	A	1.56542	A
hsa-miR-556-5p	1.77563	A	1.83173	A	1.77563	A	1.73175	A
hsa-miR-557	2.40164	A	3.55134	P	2.88017	A	6.43162	P
hsa-miR-5571-3p	1.44635	A	1.85026	A	1.76823	A	2.29196	A
hsa-miR-5571-5p	2.31095	A	2.05278	A	1.96189	A	1.95244	A
hsa-miR-5572	9.30968	P	5.40398	P	4.35028	P	4.78709	A
hsa-miR-5579-3p	1.60957	A	1.53285	A	1.65369	A	1.65369	A
hsa-miR-5579-5p	1.39405	A	1.5774	A	1.72634	A	1.48519	A
hsa-miR-558	1.87517	P	1.84194	A	1.77881	A	1.74729	A
hsa-miR-5580-3p	1.66409	A	2.14166	A	1.90733	A	1.61899	A
hsa-miR-5580-5p	1.50654	A	1.50654	A	1.53097	A	1.48249	A
hsa-miR-5581-3p	1.74121	A	2.48121	A	1.7207	A	1.70869	A
hsa-miR-5581-5p	1.63408	A	1.63408	A	1.87776	A	1.7182	A
hsa-miR-5582-3p	1.76986	A	1.8044	A	1.68538	A	1.53961	A
hsa-miR-5582-5p	1.55083	A	1.53014	A	2.12689	A	1.74556	A
hsa-miR-5583-3p	1.66165	A	2.11638	A	1.7905	A	1.93222	A
hsa-miR-5583-5p	1.74625	A	1.93433	A	1.836	A	1.74625	A
hsa-miR-5584-3p	1.95381	P	1.97551	A	1.76464	A	1.74192	A
hsa-miR-5584-5p	2.44932	P	1.52695	A	1.73274	A	2.02819	A
hsa-miR-5585-3p	2.25449	A	2.52025	P	2.06375	A	2.32415	P
hsa-miR-5585-5p	1.79424	A	2.40883	P	1.92542	A	1.86374	A
hsa-miR-5586-3p	1.79736	A	1.8225	A	1.87269	A	1.70147	A
hsa-miR-5586-5p	1.478	A	1.737	A	1.54809	A	1.92033	P
hsa-miR-5587-3p	1.6543	A	1.91818	A	1.65062	A	2.21272	A
hsa-miR-5587-5p	1.77136	A	1.8748	A	1.47232	A	2.10635	A
hsa-miR-5588-3p	1.92359	A	2.02661	A	2.3686	A	1.77993	A
hsa-miR-5588-5p	1.85068	A	1.80011	A	1.7781	A	1.7272	A
hsa-miR-5589-3p	1.70428	A	2.1454	A	1.70321	A	1.83933	A
hsa-miR-5589-5p	2.65698	A	2.80205	P	2.0662	A	2.01773	A
hsa-miR-559	1.99866	P	1.63835	A	1.55555	A	1.94476	A
hsa-miR-5590-3p	1.72589	A	1.72589	A	2.00968	A	1.74815	A
hsa-miR-5590-5p	1.71093	A	1.85403	A	1.88251	A	2.12591	A
hsa-miR-5591-3p	1.60908	A	1.72753	A	1.83833	A	1.9915	A
hsa-miR-5591-5p	2.07523	A	1.84943	A	2.10426	A	2.5585	A
hsa-miR-561-3p	1.62356	A	1.88718	A	1.674	A	1.5309	A
hsa-miR-561-5p	1.69272	A	1.46845	A	1.56006	A	1.8722	A
hsa-miR-562	1.34067	A	1.73667	A	1.78166	A	1.60842	A
hsa-miR-563	1.83442	A	1.93267	A	1.91066	A	1.85555	A
hsa-miR-564	3.8883	P	3.69605	A	3.73043	A	5.98225	P
hsa-miR-566	1.86026	A	2.69112	A	2.01412	A	2.08561	A
hsa-miR-567	1.45179	A	1.82662	A	1.66784	A	1.86823	A
hsa-miR-568	1.91374	A	1.70283	A	1.82709	A	2.0763	A
hsa-miR-5680	1.70473	A	1.8653	P	2.15029	A	2.17015	A
hsa-miR-5681a	1.94154	P	2.19313	A	1.88677	A	2.1298	A
hsa-miR-5681b	1.60957	A	1.97847	A	2.11503	A	1.85555	A
hsa-miR-5682	1.77957	A	1.77676	A	1.876	A	1.87119	A
hsa-miR-5683	1.61597	A	1.44019	A	1.9612	A	1.54951	A
hsa-miR-5684	1.7391	A	1.90261	A	1.50752	A	1.57902	A
hsa-miR-5685	1.66917	A	1.88425	A	1.74833	A	1.7687	A
hsa-miR-5687	1.6336	A	1.91962	A	1.69639	A	1.89961	A
hsa-miR-5688	1.99456	A	2.13019	P	1.83775	A	2.21464	P
hsa-miR-5689	1.86355	A	1.87574	A	1.78405	A	1.75256	A
hsa-miR-569	1.97796	P	2.30386	P	1.7905	A	1.65068	P
hsa-miR-5690	1.67171	A	1.54142	A	1.34196	A	2.05349	A
hsa-miR-5691	1.8563	A	1.61036	A	1.91555	A	1.5309	A
hsa-miR-5692a	1.50393	A	1.69989	A	1.98077	A	1.92291	A
hsa-miR-5692b	1.94228	A	1.82069	A	1.91066	A	1.85555	P
hsa-miR-5692c	1.55451	A	1.80875	A	1.60428	A	2.04045	A
hsa-miR-5693	1.44369	A	1.56815	A	1.56815	A	1.85555	A
hsa-miR-5694	1.71549	A	1.76567	A	1.91516	A	1.54933	A
hsa-miR-5695	1.74651	A	1.42917	A	1.69365	A	1.61844	A
hsa-miR-5696	1.49447	A	1.51679	A	1.60957	A	1.4135	A
hsa-miR-5697	1.78899	A	1.69744	A	1.84437	A	1.62201	A
hsa-miR-5698	4.65617	P	2.58185	P	3.38883	P	3.27739	A
hsa-miR-5699-3p	1.40076	A	1.81029	A	1.74824	A	1.77593	A
hsa-miR-5699-5p	2.97127	P	1.48831	A	2.67468	A	1.90773	A
hsa-miR-5700	1.62073	A	1.64639	A	1.87292	A	1.98079	A
hsa-miR-5701	1.70358	A	1.55983	A	1.62184	A	1.69876	A
hsa-miR-5702	1.60957	A	1.78358	A	1.80966	A	1.73175	A
hsa-miR-5703	4.65617	P	2.60522	P	1.75407	A	2.43462	P
hsa-miR-570-3p	1.4576	A	1.69578	A	1.77397	A	1.81006	A
hsa-miR-5704	1.78699	A	1.72374	A	1.80951	A	1.75732	A
hsa-miR-5705	1.91993	A	2.00709	A	1.56824	A	2.279	A
hsa-miR-570-5p	1.84236	A	1.97847	A	1.59558	A	1.80609	P
hsa-miR-5706	1.38152	A	1.53405	A	1.94195	A	1.71766	A
hsa-miR-5707	1.76091	A	1.387	A	1.6429	A	2.11393	A
hsa-miR-5708	1.70781	A	2.54076	A	1.95132	A	1.95132	A
hsa-miR-571	1.695	A	1.6579	A	2.02786	A	1.90033	A
hsa-miR-572	4.58675	A	7.0163	A	6.44183	A	3.31323	A
hsa-miR-573	1.73838	P	2.11549	P	1.69578	A	1.51343	A
hsa-miR-5739	28.8086	P	7.09002	P	7.54087	P	31.2062	P
hsa-miR-574-3p	14.0633	P	117.407	P	62.9005	P	40.6994	P
hsa-miR-574-5p	135.784	P	148.603	P	27.6835	P	25.9284	P
hsa-miR-575	3.07138	P	2.56168	A	2.65658	A	2.21559	A
hsa-miR-576-3p	1.68315	A	1.43544	A	1.83738	A	1.65265	A
hsa-miR-576-5p	1.7177	A	1.86632	A	2.07776	A	1.4662	A
hsa-miR-577	1.80735	A	1.9086	A	2.01554	A	2.25085	P
hsa-miR-578	1.67779	A	1.59193	A	1.61724	A	1.65154	A
hsa-miR-5787	4867.18	P	3555.45	P	3392.9	P	2724.52	P
hsa-miR-579-3p	1.70212	A	1.56159	A	1.61036	A	1.75076	A
hsa-miR-579-5p	1.89416	A	1.64918	A	1.88082	A	2.6071	A
hsa-miR-580-3p	1.54147	A	1.44467	A	1.54147	A	1.97847	A
hsa-miR-580-5p	1.76827	A	1.76985	A	1.70053	A	1.67935	A
hsa-miR-581	1.4562	A	1.55826	A	1.58104	A	1.79509	A
hsa-miR-582-3p	1.71471	A	1.5309	A	1.99313	A	1.71471	A
hsa-miR-582-5p	1.5309	A	1.60957	A	1.75016	A	1.4589	A
hsa-miR-583	2.28867	P	2.24299	P	2.09003	A	1.64208	A
hsa-miR-584-3p	2.10278	A	1.80378	A	2.61271	A	2.1577	A
hsa-miR-584-5p	2.67941	P	3.07383	P	3.74349	P	2.19395	P
hsa-miR-585-3p	1.85011	A	1.73127	A	2.19187	A	1.4328	A
hsa-miR-585-5p	1.72403	A	1.87686	A	1.82267	A	2.18973	A
hsa-miR-586	1.7647	A	1.4562	A	1.70314	A	1.5309	A
hsa-miR-587	1.39095	A	1.42912	A	1.80913	A	1.74505	A
hsa-miR-588	1.83267	A	1.84346	A	1.78683	A	1.73175	A
hsa-miR-589-3p	2.24642	A	1.76968	A	2.24642	A	1.78091	A
hsa-miR-589-5p	2.09741	A	1.80931	A	1.48521	A	1.36308	A
hsa-miR-590-3p	1.4589	A	1.5309	A	1.51257	A	1.5309	A
hsa-miR-590-5p	1.4731	A	1.52733	A	1.70231	A	1.60129	A
hsa-miR-591	1.60957	A	1.6718	A	1.91066	A	2.16121	A
hsa-miR-592	1.79817	A	1.85887	A	1.69145	A	2.02322	A
hsa-miR-593-3p	1.82869	A	1.68339	A	1.52302	A	1.4589	A
hsa-miR-593-5p	2.22551	A	2.03822	A	2.19113	A	2.49945	A
hsa-miR-595	9.60687	P	18.7021	P	4.60836	P	5.79412	P
hsa-miR-596	4.95171	A	18.117	P	4.22127	A	3.9104	A
hsa-miR-597-3p	1.48832	A	1.66745	A	1.65562	A	2.04961	A
hsa-miR-597-5p	1.52878	A	1.63527	A	1.98136	A	1.88818	A
hsa-miR-598-3p	1.76235	A	1.39011	A	2.09629	P	1.93323	A
hsa-miR-598-5p	2.16664	A	3.16277	A	1.77296	A	1.47722	A
hsa-miR-599	1.45212	A	1.52312	A	1.67807	A	1.71196	A
hsa-miR-600	1.7571	A	1.53752	A	1.64811	A	2.02348	A
hsa-miR-601	1.72876	A	1.86632	A	2.42858	P	1.56069	A
hsa-miR-602	9.52518	P	10.5578	P	12.8264	P	12.7297	A
hsa-miR-603	1.93382	P	1.76731	A	2.09749	A	1.69846	A
hsa-miR-604	2.1577	P	1.70308	A	1.89452	A	1.54804	A
hsa-miR-605-3p	1.56898	A	1.65131	A	1.49673	A	1.60663	A
hsa-miR-605-5p	2.31485	P	2.41965	P	1.91066	A	1.39285	A
hsa-miR-606	2.02431	P	1.71463	A	1.62737	A	1.83526	A
hsa-miR-6068	32.0219	P	74.1744	P	97.5122	P	199.419	P
hsa-miR-6069	3.4082	A	3.76724	A	4.48302	A	2.47419	A
hsa-miR-607	1.62907	P	1.64372	A	1.91066	P	1.62907	P
hsa-miR-6070	1.77149	A	1.89873	A	1.89873	A	1.97159	A
hsa-miR-6071	2.22003	A	1.96062	A	1.8316	A	1.62087	A
hsa-miR-6072	1.7615	A	10.1801	P	1.69845	A	2.1577	P
hsa-miR-6073	1.49257	A	1.90067	A	1.60007	A	1.89215	A
hsa-miR-6074	3.90739	P	1.75016	A	1.94253	A	1.57298	A
hsa-miR-6075	23.8141	P	41.3079	P	104.476	P	32.0821	P
hsa-miR-6076	30.224	P	2.21933	A	2.71108	P	2.01899	A
hsa-miR-6077	2.18215	A	1.67671	A	1.88372	A	1.56566	A
hsa-miR-6078	1.95069	A	1.78982	A	1.73449	A	1.87815	A
hsa-miR-6079	1.91006	A	1.89918	A	2.0124	A	1.8026	A
hsa-miR-608	3.4911	A	2.77233	A	2.06183	A	1.76519	A
hsa-miR-6080	1.85927	A	2.82723	A	2.02786	A	1.95499	A
hsa-miR-6081	1.90126	A	2.58113	A	2.05503	A	1.78404	A
hsa-miR-6082	1.80011	A	1.72931	A	1.78238	A	1.91292	A
hsa-miR-6083	2.02786	A	1.35025	A	1.85223	A	2.1577	A
hsa-miR-6084	2.31271	A	2.49621	A	2.62494	A	1.77223	A
hsa-miR-6085	200.23	P	192.06	P	188.036	P	143.052	P
hsa-miR-6086	2249.42	P	41.4442	P	53.0553	P	50.3902	P
hsa-miR-6087	10332.2	P	10571.4	P	8091.29	P	7659.2	P
hsa-miR-6088	3336.81	P	3245.79	P	2486.18	P	3458.5	P
hsa-miR-6089	6526.29	P	5634.26	P	5757.72	P	5300.67	P
hsa-miR-609	1.53304	A	1.81362	A	1.69578	A	1.64208	A
hsa-miR-6090	5804.21	P	4747.14	P	4387.45	P	4221.27	P
hsa-miR-610	2.29145	A	2.39513	P	1.56848	A	2.01643	A
hsa-miR-611	1.84288	A	1.97847	A	2.02786	A	2.50099	A
hsa-miR-612	3.569	A	6.95589	A	3.22797	A	7.19096	A
hsa-miR-6124	160.804	P	3.16023	P	4.72948	P	12.3746	P
hsa-miR-6125	5085.67	P	4008.28	P	3963.67	P	3567.71	P
hsa-miR-6126	374.179	P	358.639	P	131.924	P	441.424	P
hsa-miR-6127	70.8544	P	26.3357	P	15.9089	P	17.9412	P
hsa-miR-6128	1.87941	P	1.49967	A	1.81501	A	1.91944	A
hsa-miR-6129	1.9941	P	1.68894	P	1.75081	A	1.94709	P
hsa-miR-613	1.67239	A	1.7647	A	2.94035	P	1.6637	A
hsa-miR-6130	2.61517	P	1.87882	A	1.98015	P	1.74335	A
hsa-miR-6131	3.14898	P	2.05915	P	3.24002	P	3.00913	P
hsa-miR-6132	114.683	P	120.633	P	145.902	P	112.272	P
hsa-miR-6133	14.8481	P	3.15648	P	3.54721	P	4.51865	P
hsa-miR-6134	3.09885	P	2.40883	P	2.03535	A	2.13642	A
hsa-miR-614	1.47587	A	1.63389	A	1.7905	A	1.64208	A
hsa-miR-615-3p	13.0564	P	13.1988	P	4.01681	A	2.42484	A
hsa-miR-615-5p	2.4203	A	2.52859	A	2.66983	A	2.87138	A
hsa-miR-616-3p	2.12944	P	1.79909	A	1.79909	A	1.98328	A
hsa-miR-6165	33.3681	P	19.3784	P	63.3937	P	238.501	P
hsa-miR-616-5p	1.69977	A	2.07219	A	1.74346	A	1.69208	A
hsa-miR-617	1.5309	A	1.69578	A	2.19385	A	2.00198	A
hsa-miR-618	1.60693	A	1.75401	A	1.70658	A	2.06849	A
hsa-miR-619-3p	1.58561	A	2.03409	A	1.96203	A	1.97847	A
hsa-miR-619-5p	121.516	P	279.424	P	208.126	P	168.659	P
hsa-miR-620	1.71969	A	1.72974	A	1.74024	A	1.66594	A
hsa-miR-621	1.40876	A	1.58948	A	1.33872	A	1.69011	A
hsa-miR-622	5.19414	P	1.69808	A	2.3747	A	1.85555	A
hsa-miR-623	1.88212	A	1.72006	A	2.1702	A	1.65144	A
hsa-miR-624-3p	1.84619	A	1.92587	A	2.22303	A	1.73862	A
hsa-miR-624-5p	1.77129	A	1.77904	A	1.77129	A	1.77129	A
hsa-miR-625-3p	1.90645	P	2.04881	A	1.93656	A	2.15591	P
hsa-miR-625-5p	1.78448	A	1.82454	A	1.87619	A	1.83499	A
hsa-miR-626	1.55131	A	1.78823	A	2.0732	A	1.45747	A
hsa-miR-627-3p	1.64918	A	1.63294	A	1.7216	A	1.851	A
hsa-miR-627-5p	1.52094	A	1.69578	A	1.78486	A	1.73175	A
hsa-miR-628-3p	1.95802	A	1.82422	A	1.95802	A	2.06356	A
hsa-miR-628-5p	1.9632	A	2.02672	A	2.56563	A	4.34413	P
hsa-miR-629-3p	1.93919	A	1.67808	A	1.72095	A	1.63739	A
hsa-miR-629-5p	2.47409	P	2.03207	P	1.96242	A	1.88282	A
hsa-miR-630	1.78147	A	1.69031	A	1.57237	A	1.68056	A
hsa-miR-631	1.60957	A	2.96205	A	1.91636	A	1.73003	A
hsa-miR-632	2.71193	P	2.04818	A	1.66164	A	2.09162	A
hsa-miR-633	1.52561	A	1.71367	A	1.69519	A	1.73175	A
hsa-miR-634	2.02786	A	2.48733	A	1.83914	A	1.64208	A
hsa-miR-635	1.90749	A	1.70718	A	1.65977	A	1.94862	A
hsa-miR-636	3.76278	A	2.94144	A	1.84042	A	4.71343	A
hsa-miR-637	5.04467	A	5.90443	A	3.38363	A	1.72182	A
hsa-miR-638	3138.99	P	2844.82	P	3164.88	P	2879.26	P
hsa-miR-639	1.60957	A	1.92948	A	2.26165	A	1.79036	A
hsa-miR-640	2.65956	A	4.45755	P	2.29828	A	2.6099	A
hsa-miR-641	1.88945	A	1.80053	A	1.72199	A	1.78743	A
hsa-miR-642a-3p	18.6436	P	19.0949	P	6.80478	P	52.8934	P
hsa-miR-642a-5p	1.59289	A	1.61517	A	1.59843	A	1.99008	A
hsa-miR-642b-3p	12.9179	P	2.90615	P	3.51704	P	18.4753	P
hsa-miR-642b-5p	1.56957	A	1.75914	A	1.61319	A	1.56666	A
hsa-miR-643	1.69947	A	1.87092	A	1.69317	A	1.85555	A
hsa-miR-644a	1.69282	A	1.69763	A	1.61617	A	1.57618	A
hsa-miR-645	1.74055	A	1.61683	A	1.71612	A	1.71612	A
hsa-miR-646	2.0383	A	1.86632	A	1.79927	A	1.74126	A
hsa-miR-647	1.89081	A	2.32294	A	1.76409	A	1.47741	A
hsa-miR-648	2.64798	P	2.85215	P	2.30902	P	2.52656	P
hsa-miR-649	1.81319	A	1.65707	A	1.65103	A	1.97847	A
hsa-miR-6499-3p	1.61747	A	1.78451	A	1.71729	A	1.71729	A
hsa-miR-6499-5p	1.87704	A	1.82818	A	2.38573	A	1.73175	A
hsa-miR-650	2.74301	P	3.58476	P	3.44887	A	2.824	A
hsa-miR-6500-3p	2.44941	P	2.38975	P	1.68239	A	1.97847	A
hsa-miR-6500-5p	1.57097	A	1.88786	A	1.83572	A	2.00791	A
hsa-miR-6501-3p	2.8713	A	2.24548	A	3.05759	A	2.58185	A
hsa-miR-6501-5p	2.04665	A	3.22035	P	2.09803	A	1.92758	A
hsa-miR-6502-3p	1.59024	A	1.56052	A	1.82514	A	1.66566	A
hsa-miR-6502-5p	1.60902	A	1.74998	A	2.29187	A	1.60902	A
hsa-miR-6503-3p	1.80184	A	1.77207	A	1.6345	A	1.52453	A
hsa-miR-6503-5p	2.46038	P	1.69578	A	2.05195	P	1.64208	A
hsa-miR-6504-3p	1.36251	A	1.72877	A	2.07886	A	1.49559	A
hsa-miR-6504-5p	2.03611	A	1.58382	A	1.53855	A	1.63805	A
hsa-miR-6505-3p	1.57622	A	1.5505	A	1.73901	A	1.66311	A
hsa-miR-6505-5p	2.1485	A	1.5445	A	1.68856	A	1.89327	A
hsa-miR-6506-3p	1.89174	A	1.56392	A	1.7905	A	1.73175	A
hsa-miR-6506-5p	1.9101	A	1.7491	A	2.11497	A	2.36951	A
hsa-miR-6507-3p	1.85693	A	1.62829	A	1.98104	A	1.54107	A
hsa-miR-6507-5p	2.36978	P	1.7647	A	1.82676	A	2.10593	A
hsa-miR-6508-3p	2.0107	A	1.67343	A	2.08953	A	1.82508	A
hsa-miR-6508-5p	1.94598	A	2.31538	A	1.70734	A	1.94598	A
hsa-miR-6509-3p	2.3559	P	2.45115	P	2.66331	P	2.27441	P
hsa-miR-6509-5p	2.68184	P	2.40883	A	1.99592	P	1.98911	A
hsa-miR-6510-3p	2.02786	A	2.83779	A	1.7905	A	1.4589	A
hsa-miR-6510-5p	26.8608	P	11.4878	P	8.4452	P	13.9348	P
hsa-miR-6511a-3p	7.05308	P	7.40786	P	2.86142	A	2.88104	A
hsa-miR-6511a-5p	23.6017	P	3.63191	A	10.9176	P	6.74515	A
hsa-miR-6511b-3p	4.40753	A	4.74529	A	2.01668	A	2.91622	A
hsa-miR-6511b-5p	37.1168	P	6.36923	P	12.9792	P	8.97349	P
hsa-miR-6512-3p	1.9395	A	2.2567	A	1.69578	A	2.29308	A
hsa-miR-6512-5p	1.98401	A	1.48267	A	1.77277	A	1.70926	A
hsa-miR-6513-3p	2.09379	A	1.97847	A	1.5309	A	1.5309	A
hsa-miR-6513-5p	1.64512	A	3.23719	P	1.5309	A	2.1577	P
hsa-miR-651-3p	1.66643	A	1.47174	A	1.60801	A	1.97847	A
hsa-miR-6514-3p	1.59993	A	4.69629	P	2.4677	A	1.65518	A
hsa-miR-6514-5p	1.96042	A	1.72087	A	2.2316	A	1.57476	A
hsa-miR-6515-3p	2.70289	P	2.83693	P	2.30219	A	2.36799	A
hsa-miR-6515-5p	15.7518	P	8.24289	P	5.93985	P	4.66686	P
hsa-miR-651-5p	1.53229	A	1.69995	A	2.128	A	2.25943	A
hsa-miR-6516-3p	1.63048	A	1.66571	A	1.55983	A	1.5456	A
hsa-miR-6516-5p	2.08667	P	1.92779	A	2.90891	P	2.04305	A
hsa-miR-652-3p	1.68543	A	1.86067	A	1.84194	A	1.72326	A
hsa-miR-652-5p	3.60954	A	2.03456	A	2.47706	A	2.5296	A
hsa-miR-653-3p	1.62505	A	1.79288	A	1.60957	A	1.85555	A
hsa-miR-653-5p	1.83751	A	1.6384	A	1.59469	A	1.56733	A
hsa-miR-654-3p	2.05746	A	2.25575	A	2.3724	A	2.20456	A
hsa-miR-654-5p	3.42812	P	3.81321	P	13.9601	P	2.16691	A
[truncated: 582 more rows]
