# Supplementary material for: MicroRNA expression profiles of drug-resistance breast cancer cells and their exosomes
Source: Oncotarget. 2016 Feb 18;7(15):19601–9. doi: 10.18632/oncotarget.7481 (PMC4991404; doi:10.18632/oncotarget.7481)
Supplement: Supplementary file 4 [file oncotarget-07-19601-s004.xls]

## Sheet: Table S3
Table S3 ΔCt values relative to U6 of 22 miRNAs in 23 patients
Patients	Tumor Response	hsa-miR-4443		hsa-miR-574-3p		hsa-miR-7847-3p		hsa-miR-423-5p		hsa-miR-4298		hsa-miR-3178		hsa-miR-6780b-3p		hsa-miR-7107-5p		hsa-miR-744-5p		hsa-miR-4258		hsa-miR-138-5p		hsa-miR-210-3p		hsa-miR-140-3p		hsa-miR-1246		hsa-miR-1268a		hsa-miR-197-3p		hsa-miR-149		hsa-miR-139-5p		hsa-miR-4644		hsa-miR-3613-5p		hsa-miR-4438		hsa-miR-671-5p
		Preneoadjuvant chemotherapy biopsies	Surgically-resected specimens	Preneoadjuvant chemotherapy biopsies	Surgically-resected specimens	Preneoadjuvant chemotherapy biopsies	Surgically-resected specimens	Preneoadjuvant chemotherapy biopsies	Surgically-resected specimens	Preneoadjuvant chemotherapy biopsies	Surgically-resected specimens	Preneoadjuvant chemotherapy biopsies	Surgically-resected specimens	Preneoadjuvant chemotherapy biopsies	Surgically-resected specimens	Preneoadjuvant chemotherapy biopsies	Surgically-resected specimens	Preneoadjuvant chemotherapy biopsies	Surgically-resected specimens	Preneoadjuvant chemotherapy biopsies	Surgically-resected specimens	Preneoadjuvant chemotherapy biopsies	Surgically-resected specimens	Preneoadjuvant chemotherapy biopsies	Surgically-resected specimens	Preneoadjuvant chemotherapy biopsies	Surgically-resected specimens	Preneoadjuvant chemotherapy biopsies	Surgically-resected specimens	Preneoadjuvant chemotherapy biopsies	Surgically-resected specimens	Preneoadjuvant chemotherapy biopsies	Surgically-resected specimens	Preneoadjuvant chemotherapy biopsies	Surgically-resected specimens	Preneoadjuvant chemotherapy biopsies	Surgically-resected specimens	Preneoadjuvant chemotherapy biopsies	Surgically-resected specimens	Preneoadjuvant chemotherapy biopsies	Surgically-resected specimens	Preneoadjuvant chemotherapy biopsies	Surgically-resected specimens	Preneoadjuvant chemotherapy biopsies	Surgically-resected specimens
1	PR	5.235	8.965	3.15	5.055	3.445	3.865	5.52	7.43	5.23	4.27	6.96	6.32	10	12.595	4.5	4.555	6.945	8.715	4.37	5.915	10	9.835	6.085	8.37	7.01	7.025	2.455	-1.835	-0.425	-0.625	6.71	6.18	1.835	2.535	10	11.375	8.55	11.92	10	13.325	10	14.57
2	PR	7.185	3.855	5.205	1.11	3.305	-1.06	8.24	6.23	4.18	2.695	7.925	4.07	12.555	8.33	5.8	1.285	9.265	5.165	5.785	2.285	10.085	8.945	7.2	6.295	9.395	6.235	1.77	-1.645	1.67	-2.08	6.795	5.465	4.26	0.515	12.555	8.855	12.555	10.495	12.555	10.495	12.555	10.495
3	PR	5.715	5.025	2.945	3.17	2.715	2.665	7.215	7.175	3.475	5.53	5.165	6.515	9.9	10.585	2.635	5.91	7.35	6.33	4.52	5.295	8.925	10.105	7.465	8.905	7.73	7.525	-0.925	0.66	-1.895	-0.45	5.11	6.58	2.385	3.86	12.91	11.47	12.91	13.335	12.91	13.335	12.91	13.335
4	PR	6.775	5.395	4.985	4.8	4.07	3.41	6.895	6.86	4.545	4.62	7.7	9.755	8.165	7.865	4.855	3.7	8.105	8.27	7.15	7.9	9.53	7.73	6.515	5.43	8.76	6	1.96	3.38	0.51	0.305	6.145	7.325	3.58	3.53	13.195	10.49	12.425	9.015
5	PR	8.325	7.76	4.75	4.385	3.215	2.38	10	9.205	7.38	7.345	9.19	9.53	10.76	11.35	5.175	4.205	8.2	7.265	7.6	7.51	13.08	11.505	8.195	10.16	12.38	10.11	3.46	3.015	3.115	2.675	9.3	9.375	8.205	4.935	13.08	14.455	10.77	14.455					2.85
6	PR	5.865	11.375	2.67	8.445	2.915	3.395	6.26	11.63	2.89	7.87	6.14	8.85	8.05	6.18	3.705	3.45	7.88	7.815	4.415	6.985	8.49	11.995	6.46	10.92	7.115	9.63	1.32	6.54	-0.765	4.33	5.24	9.915	3.345	7.105	9.575	14.275	9.58	14.275	13.21		13.21		12.56	3.225
7	PR	11.375	6.615	6.78	4.73	3.945	3.935	10.515	8.145	7.755	6.23	10.495	8.86	12.785	11.83	5.88	5.885	9.835	8.13	9.295	7.055	11.84	12.42	10.18	8.335	11.995	11.57	4.46	2.605	3.715	0.9	10.715	7.33	8.345	5.735	15.025	10.82	15.025	13.01			15.025	13.01
8	PR	12.915	9.575	8.585	7.63	4.2	4.15	12.225	9.115	12.915	7.21	11.275	10.14	12.915	11.295	7.055	6.96	9.44	10.255	9.345	10.53	12.915	11.295	12.915	10.325	11.884	11.884	6.605	10.075	5.655	8.085	12.915	9.725	6.38	5.69	12.915	11.295	12.915	11.295			12.915	11.295
9	PR	8.35	8.2	7.165	5.13	6.905	2.86	8.5	7.235	6.84	4.345	7.875	5.535	13.755	12.16	7.325	4.22	9.785	9.21	8.715	5.3	13.755	9.805	11.535	7.31	8.705	6.76	1.125	0.095	2.135	-0.955	8.77	8.365	6.65	3.69	13.755	12.16	9.365	12.16	13.755	12.16	13.755	12.16	13.755	12.16
10	PR	9.29	11.46	6.33	7.595	4.645	6.005	11.285	12.86	8.79	12.255	11.075	10.535	12.475	13.95	6.995	8.83	9.995	11.265	9.065	8.375	14.97	14.19	11.565	13.39	12.42	15.345	4.845	4.9	3.87	6.315	10.915	12.795	8.79	10.32	14.97	17.345	14.97	17.345
11	PR	8.12	7.55	5.625	5.32	2.57	4.19	8.675	11.115	6.935	10.44	11.96	10.27	10.77	13.265	4.96	5.69	8.365	8.17	9.64	9.405	13.77	14.375	9.49	9.405	12.17	13.505	1.42	3.255	2.355	5.22	9.95	10.85	7.35	8.565	14.815	14.375	15.295	14.375
12	PR	10.235	9.61	6.745	5.535	5.835	2.475	9.335	9.325	8.66	6.865	11.43	8.755	11.43	11.21	5.83	3.825	8.055	7.42	11.43	8.605	11.43	9.575	11.43	8.3	11.43	10.535	4.175	1.48	5.605	1.88	9.77	8.485	10.57	6.455	11.43	11.985	11.43	13.875
13	SD	7.695	5.545	5.55	3.255	2.325	1.55	10.57	9.25	8.435	8.105	8.375	8.67	11.915	8.64	4.855	3.59	8.57	4.54	9.02	6.19	11.915	10.51	11.06	8.24	9.555	9.85	10.735	11.03	10.145	10.44	10.495	9.29	8.965	9.26	11.325	11.62	11.915	12.21			11.915	13.47
14	SD	8.07	4.11	4.205	2.405	4.685	2.82	8.62	5.78	5.735	2.685	9.52	5.13	14.015	9.68	6.355	3.38	9.55	7.225	7.65	3.54	11.755	7.615	9.275	6.06	9.63	4.53	1.185	-1.12	2.31	-1.415	10.525	5.995	5.345	1.955	13.12	8.315	11.66	10.57
15	SD	11.585	6.985	9.145	5	9.14	4.505	12.055	8.935	9.23	8.57	13.445	9.37	15.645	11.62	9.86	5.82	11.715	8.055	9.815	6.61	15.225	12.585	11.83	11.655	12.105	10.14	5.655	3.41	4.91	2.825	11.425	9.755	9.69	5.765	16.165	14.785	15.4	15.485		15.485	16.165	15.485
16	SD	10.05	7.73	7.9	4.55	3.29	3.16	9.8	7.465	8.56	7.755	12.67	11.36	12.67	10.875	5.075	4.86	8.815	7.56	12.67	9.37	12.67	13.68	10.915	7.935	12.67	11.53	4.39	1.8	5.845	2.83	12.67	9.46	9.29	7.635	12.67	14.665	12.67	13.985	12.67
17	SD	13.505	7.585	10.695	5.345	8.34	5.265	12.26	8.415	9.59	5.425	13.365	7.265	14.72	12.68	8.73	6.3	13.29	9.35	11.86	6.365	15.71	9.37	16.315	8.485	13.065	6.67	6.38	1.595	5.64	1.08	12.38	7.905	9.645	5.24	16.375	12.68	15.07	12.68
18	PD	4.815	3.415	2.9	0.945	-0.125	-1.74	9.065	5.995	6.6	3.115	6.72	6.01	11.25	5.915	2.135	0.045	5.375	3.975	4.705	4.925	12.62	9.135	7.875	4.48	10.31	8.595	0.125	-1.09	2.295	-0.64	9.75	6.005	4.105	2.915	12.62	10.355	12.62	10.355	12.62	10.355	12.62	10.355	12.62	10.355
19	PD	9.775	1.43	5.165	1.225	3.68	-0.72	13.155	7.47	11.175	4.66	9.975	4.36	12.63	6.15	5.52	1.205	9.52	4.76	7.915	1.785	12.69	7.47	10.035	4.375	9.07	4.505	3.77	2.22	5.67	-0.38	12.21	5.81	9.59	2.385	15.47	7.47	15.47	12.47	15.47		15.47	7.47
20	PD	6.155	7.79	3.73	4.37	2.385	4.5	8.775	8.795	5.59	5.285	6.535	8.305	7.57	12.7	4.045	5.835	8.585	10.23	5.875	6.21	8.46	12.105	8.525	10.55	7.565	8.265	2.075	0.94	0.6	1.9	6.405	8.875	3.505	5.46	12.61	12.04	12.61	15.19	12.61	15.19	12.61	15.19
21	PD	7.23	5.54	4.425	1.16	4.235	2.325	8.935	5.955	5.185	1.46	7.805	4.415	9.33	5.81	5.175	2.785	9.47	8.195	5.185	2.955	9.91	6.24	7.485	4.8	8.57	6.66	-0.41	-1.97	0.155	-1.895	7.49	3.32	4.215	1.925	12.715	8.87	12.715	10.62	14.41	14.815	14.41	11.535
22	PD	8.53	7.805	6.565	3.77	5.4	2.17	8.985	11.82	7.71	8.025	10.845	8.99	14.355	11.1	7.43	3.69	8.775	7.525	9.585	7.195	12.22	14.885	7.155	10.015	8.68	10.045	2.725	4.955	2.285	4.065	7.28	11	6.85	7.295	14.355	14.885	13.895	14.885	14.355	14.885		14.885
23	PD	10.42	8.485	8.715	5.025	7.07	6.59	12.53	11.37	10.205	7.575	13.965	9.11	13.965	10.835	8.775	7.01	10.83	10.99	13.965	7.09	13.965	10.495	13.965	8.53	11.17	8.995	6.025	4.03	7.73	3.065	12.415	9.435	9.83	6.955	13.965	16.075	13.965	14.555			13.965	13.81		4.29
PR, partial response; SD, stable disease; PD, progressive disease.
